# Supplementary material for: 2-Methyl-3-p-tolyl-3H-benzo[e]indole-1-carbonitrile
Source: Acta Crystallogr Sect E Struct Rep Online. 2009 Dec 12;66(Pt 1):o111. doi: 10.1107/S1600536809052441 (PMC2980008; doi:10.1107/S1600536809052441)
Supplement: Supplementary file 2 [file e-66-0o111-Isup2.hkl]

# 
# h,k,l, Fc-squared, Fo-squared, sigma(Fo-squared) and status flag 
# 
data_I
_shelx_title ' r90808f in P2(1)/n' 
_shelx_refln_list_code          4 
_shelx_F_calc_maximum       94.49 
_exptl_crystal_F_000       624.00 
_reflns_d_resolution_high  0.8404 
 
loop_ 
 _symmetry_equiv_pos_as_xyz 
 'x, y, z' 
 '-x+1/2, y+1/2, -z+1/2' 
 '-x, -y, -z' 
 'x-1/2, -y-1/2, z-1/2' 
 
_cell_length_a    10.3213 
_cell_length_b    12.4223 
_cell_length_c    13.2582 
_cell_angle_alpha  90.000 
_cell_angle_beta  107.145 
_cell_angle_gamma  90.000 
 
_shelx_F_squared_multiplier     1.000 
 
loop_ 
 _refln_index_h 
 _refln_index_k 
 _refln_index_l 
 _refln_F_squared_calc 
 _refln_F_squared_meas 
 _refln_F_squared_sigma 
 _refln_observed_status 
   2   0   0      444.83      359.34      4.98 o 
   4   0   0      708.64      689.61      6.17 o 
   6   0   0        7.80       17.26      4.36 o 
   8   0   0      237.99      229.84      7.14 o 
  10   0   0        3.91       10.15      7.06 o 
   1   1   0     1002.62      867.63      9.52 o 
   2   1   0       22.86       21.48      0.48 o 
   3   1   0       49.89       36.69      0.66 o 
   4   1   0      120.33       96.16      1.10 o 
   5   1   0      335.88      397.53      6.72 o 
   6   1   0        5.92        4.36      1.83 o 
   7   1   0        0.81        1.13      1.09 o 
   8   1   0      566.65      642.60      9.04 o 
   9   1   0        1.74        2.80      1.14 o 
  10   1   0        3.08        2.41      2.19 o 
  11   1   0        0.76        2.50      1.98 o 
   0   2   0     1888.08     1589.24     14.91 o 
   1   2   0     7797.69     9329.94    108.32 o 
   2   2   0     1063.11      934.09     12.19 o 
   3   2   0      417.03      426.08      4.13 o 
   4   2   0      678.93      655.68      5.04 o 
   5   2   0     1908.79     1966.74     37.08 o 
   6   2   0      134.25      141.53      2.80 o 
   7   2   0        0.41        2.63      1.24 o 
   8   2   0      256.10      256.72      5.20 o 
   9   2   0       16.31       13.51      3.95 o 
  10   2   0        3.99        2.85      1.74 o 
  11   2   0        5.08        8.11      2.72 o 
   1   3   0     6395.52     6585.75     95.26 o 
   2   3   0     1004.47      930.83      9.09 o 
   3   3   0      614.71      580.92      9.02 o 
   4   3   0      195.31      219.19      2.52 o 
   5   3   0      463.24      540.91      8.60 o 
   6   3   0       29.78       29.30      1.97 o 
   7   3   0        3.01        1.15      1.28 o 
   8   3   0       15.97       13.08      3.17 o 
   9   3   0       14.11       13.60      4.83 o 
  10   3   0       10.29       14.32      3.13 o 
  11   3   0        1.06        0.75      1.73 o 
   1   4   0      557.52      538.40      7.60 o 
   2   4   0        2.65        1.57      0.69 o 
   3   4   0       52.10       43.51      1.27 o 
   4   4   0      207.28      228.98      3.77 o 
   5   4   0       39.94       44.87      1.82 o 
   6   4   0      138.93      151.52      3.50 o 
   7   4   0       41.06       36.07      3.15 o 
   8   4   0        5.21        9.39      2.38 o 
   9   4   0       48.36       38.82      3.62 o 
  10   4   0        2.38        2.82      1.08 o 
  11   4   0        1.10        2.63      1.02 o 
   1   5   0       11.02       13.87      1.53 o 
   2   5   0       35.19       35.69      1.01 o 
   3   5   0      131.50      153.52      3.39 o 
   4   5   0        0.93        2.51      0.77 o 
   5   5   0      192.72      216.01      6.48 o 
   6   5   0       75.06       69.23      2.76 o 
   7   5   0       10.65       11.71      2.52 o 
   8   5   0       14.11       13.91      3.64 o 
   9   5   0        4.71        4.49      2.03 o 
  10   5   0        0.06        0.97      1.46 o 
  11   5   0        3.38        2.41      1.67 o 
   0   6   0      615.48      596.71     11.88 o 
   1   6   0     2389.62     2585.75     30.73 o 
   2   6   0      128.72      124.68      3.75 o 
   3   6   0      363.06      347.45      5.51 o 
   4   6   0        8.06       11.70      2.52 o 
   5   6   0       37.03       37.39      1.32 o 
   6   6   0      202.42      206.45      4.62 o 
   7   6   0      287.27      312.34     11.06 o 
   8   6   0        0.00        0.11      1.25 o 
   9   6   0        0.42        2.27      1.69 o 
  10   6   0        4.00        1.59      1.63 o 
   1   7   0     1278.61     1308.50     29.14 o 
   2   7   0       51.65       54.29      2.70 o 
   3   7   0       17.81       19.68      3.68 o 
   4   7   0        1.23        1.11      0.96 o 
   5   7   0       61.62       68.31      4.12 o 
   6   7   0       37.50       37.22      1.55 o 
   7   7   0        4.52       10.03      2.57 o 
   8   7   0       30.94       22.80      5.88 o 
   9   7   0        2.75        3.07      1.33 o 
  10   7   0        0.28        1.49      1.08 o 
   0   8   0      248.12      247.39      7.18 o 
   1   8   0      102.63      105.45      4.55 o 
   2   8   0      101.46       99.77      2.37 o 
   3   8   0       15.93       13.75      2.08 o 
   4   8   0       23.03       26.76      4.35 o 
   5   8   0       60.10       67.04      3.80 o 
   6   8   0       65.98       71.58      3.73 o 
   7   8   0        0.71        2.66      1.66 o 
   8   8   0       15.11       11.85      3.96 o 
   9   8   0        0.35        2.15      1.25 o 
   1   9   0       11.52        9.16      1.80 o 
   2   9   0       17.86       14.93      2.26 o 
   3   9   0        4.42        8.62      2.09 o 
   4   9   0        7.89        5.62      2.56 o 
   5   9   0      279.25      296.77      6.40 o 
   6   9   0        3.27        2.88      1.87 o 
   7   9   0        4.23        1.69      1.51 o 
   8   9   0        0.41        1.53      1.28 o 
   9   9   0        0.00        0.78      1.45 o 
   0  10   0      300.28      289.68      8.86 o 
   1  10   0      195.34      204.68      7.04 o 
   2  10   0        0.25       -0.40      1.69 o 
   3  10   0      323.16      356.97      9.24 o 
   4  10   0        0.00        0.96      1.34 o 
   5  10   0        2.92        1.77      1.86 o 
   6  10   0       25.66       15.08      4.63 o 
   7  10   0        6.60        3.33      2.00 o 
   8  10   0        0.14        1.96      0.87 o 
   1  11   0        9.03        8.15      2.42 o 
   2  11   0      224.74      242.67      5.83 o 
   3  11   0       47.21       52.41      3.23 o 
   4  11   0       10.66        7.49      1.95 o 
   5  11   0        4.43        2.83      1.17 o 
   6  11   0        0.06        0.11      1.17 o 
   7  11   0        1.52        1.41      0.99 o 
   0  12   0       95.25       98.64      4.83 o 
   1  12   0        2.34        3.30      1.61 o 
   2  12   0       70.34       82.56      3.39 o 
   3  12   0       11.01       11.39      1.98 o 
   4  12   0        3.96        4.59      1.85 o 
   5  12   0        3.86        4.52      1.44 o 
   6  12   0        4.45        1.38      1.80 o 
   1  13   0       14.45       14.00      2.23 o 
   2  13   0       18.80       20.53      3.30 o 
   3  13   0       12.29       11.47      2.22 o 
   4  13   0        0.05        0.64      1.22 o 
   5  13   0        5.08        3.87      1.34 o 
   0  14   0       55.49       37.04     10.49 o 
   1  14   0        6.08        4.34      1.30 o 
   2  14   0        0.01        3.19      1.91 o 
   3  14   0        0.00        2.79      1.22 o 
 -11   0   1       34.46       35.23     14.82 o 
  -9   0   1      206.10      235.51     11.02 o 
  -7   0   1        9.06       10.81      4.03 o 
  -5   0   1      152.99      181.62      4.15 o 
  -3   0   1      289.13      271.26      3.67 o 
  -1   0   1      801.30      619.60     10.44 o 
   1   0   1     3430.78     3649.30     42.85 o 
   3   0   1     1238.74     1086.45      7.32 o 
   5   0   1       59.36       62.33      4.88 o 
   7   0   1      124.98      133.90      5.19 o 
   9   0   1        0.09        1.52      1.57 o 
  11   0   1       12.17       11.60      5.67 o 
 -11   1   1       21.26       25.24      6.90 o 
 -10   1   1       26.49       22.08      7.46 o 
  -9   1   1      394.40      446.09     24.74 o 
  -8   1   1       31.64       30.00      6.53 o 
  -7   1   1      276.27      269.26      5.75 o 
  -6   1   1      134.81      130.77      4.70 o 
  -5   1   1       48.10       48.25      2.69 o 
  -4   1   1       57.66       58.23      1.42 o 
  -3   1   1     1448.06     1316.36     14.03 o 
  -2   1   1      311.63      302.09      4.39 o 
   0   1   1        7.26        3.95      0.21 o 
   1   1   1     1045.19      880.29      8.62 o 
   2   1   1      506.27      426.45      4.73 o 
   3   1   1      138.50      142.98      1.42 o 
   4   1   1     1102.99     1252.58     17.07 o 
   5   1   1      591.17      617.38      7.17 o 
   6   1   1       10.83       14.95      2.29 o 
   7   1   1        2.54        2.41      0.83 o 
   8   1   1       86.20       83.39      3.62 o 
   9   1   1       83.08       74.77      5.98 o 
  10   1   1        0.07        1.00      1.90 o 
  11   1   1        1.04        1.59      2.07 o 
 -11   2   1        0.12       -0.94      1.91 o 
 -10   2   1        0.05        0.08      1.85 o 
  -9   2   1       12.89       10.60      2.76 o 
  -8   2   1      505.20      514.61      8.48 o 
  -7   2   1       18.54       20.99      3.72 o 
  -6   2   1        0.04        0.80      0.74 o 
  -5   2   1        1.67        2.45      1.22 o 
  -4   2   1        2.97        4.07      0.66 o 
  -3   2   1       28.89       22.07      0.68 o 
  -2   2   1      743.29      676.79     11.36 o 
  -1   2   1     2573.76     2206.25     25.03 o 
   0   2   1     3707.19     3789.28     20.11 o 
   1   2   1      211.78      173.00      1.99 o 
   2   2   1      273.23      296.20      3.76 o 
   3   2   1       36.81       44.68      0.97 o 
   4   2   1       96.14      101.23      2.61 o 
   5   2   1       92.18      119.02      2.47 o 
   6   2   1        4.73        3.46      1.58 o 
   7   2   1      122.55      119.24      3.23 o 
   8   2   1       17.55       18.02      3.63 o 
   9   2   1       40.27       45.36      3.73 o 
  10   2   1        0.27        1.72      1.44 o 
  11   2   1        0.01       -0.15      1.42 o 
 -11   3   1        0.00        1.49      1.45 o 
 -10   3   1       22.82       19.20      4.49 o 
  -9   3   1       43.20       50.76      2.91 o 
  -8   3   1       68.47       67.42      3.80 o 
  -7   3   1      163.07      168.16      3.84 o 
  -6   3   1       73.25       64.48      2.02 o 
  -5   3   1     1123.16     1212.89     52.78 o 
  -4   3   1     1260.60     1282.19     21.59 o 
  -3   3   1      759.64      758.84     12.49 o 
  -2   3   1       52.05       42.73      0.68 o 
  -1   3   1      349.95      303.56      3.74 o 
   0   3   1     8928.85    10475.82     71.47 o 
   1   3   1       58.45       61.12      0.88 o 
   2   3   1       40.81       37.71      0.89 o 
   3   3   1      341.19      373.86      2.73 o 
   4   3   1      218.63      230.94      4.85 o 
   5   3   1      513.22      559.96     13.54 o 
   6   3   1        1.35        1.56      1.03 o 
   7   3   1       29.94       25.32      2.30 o 
   8   3   1      421.17      448.06     11.88 o 
   9   3   1       85.94       77.73      3.33 o 
  10   3   1        5.70        7.05      2.29 o 
  11   3   1        2.03        3.33      1.51 o 
 -11   4   1        0.78        0.88      1.25 o 
 -10   4   1        0.20        1.28      1.02 o 
  -9   4   1       64.32       65.76      5.45 o 
  -8   4   1      235.84      259.18      5.54 o 
  -7   4   1       19.65       19.28      3.96 o 
  -6   4   1      223.49      225.50      4.10 o 
  -5   4   1        0.24        0.73      0.97 o 
  -4   4   1      159.64      143.12      3.93 o 
  -3   4   1      220.39      206.23      2.11 o 
  -2   4   1      766.37      752.97      8.54 o 
  -1   4   1     4398.42     4525.92     32.72 o 
   0   4   1     1498.55     1364.40     14.98 o 
   1   4   1       17.02       20.58      0.64 o 
   2   4   1       54.79       46.97      0.98 o 
   3   4   1      588.97      596.08      8.92 o 
   4   4   1      166.71      159.82      3.30 o 
   5   4   1        8.40       16.29      3.32 o 
   6   4   1       36.66       29.71      2.29 o 
   7   4   1      160.23      149.59      5.78 o 
   8   4   1        1.05        3.20      1.25 o 
   9   4   1        2.59        4.62      1.46 o 
  10   4   1        0.08        1.33      1.13 o 
  11   4   1        6.67        5.65      2.57 o 
 -11   5   1        3.85        3.66      1.33 o 
 -10   5   1        9.22        7.40      2.50 o 
  -9   5   1       22.24       15.31      3.91 o 
  -8   5   1       17.59       15.67      2.74 o 
  -7   5   1       36.64       35.91      3.59 o 
  -6   5   1       47.09       49.22      2.04 o 
  -5   5   1       15.71       18.99      4.04 o 
  -4   5   1      196.73      205.96      3.87 o 
  -3   5   1     1045.57     1039.21     10.91 o 
  -2   5   1      285.49      277.49      3.42 o 
  -1   5   1        7.72        5.24      0.83 o 
   0   5   1     1138.01     1050.84      7.80 o 
   1   5   1      446.61      416.12      3.38 o 
   2   5   1       26.31       31.18      1.03 o 
   3   5   1      266.31      265.80      6.13 o 
   4   5   1       47.94       53.36      1.41 o 
   5   5   1      797.85      901.08     12.73 o 
   6   5   1        0.14        0.88      0.83 o 
   7   5   1        0.99        1.30      1.20 o 
   8   5   1       35.26       37.87      5.74 o 
   9   5   1       62.38       62.83      3.02 o 
  10   5   1        2.24        2.41      1.41 o 
 -10   6   1        0.00        2.02      1.28 o 
  -9   6   1        1.79        2.88      1.58 o 
  -8   6   1      223.93      249.57     13.70 o 
  -7   6   1       41.03       43.19      3.34 o 
  -6   6   1        5.52        5.82      1.41 o 
  -5   6   1      419.46      378.56      9.71 o 
  -4   6   1        2.76        2.11      1.05 o 
  -3   6   1       43.52       47.08      1.60 o 
  -2   6   1      247.46      290.04      5.07 o 
  -1   6   1      562.10      492.53      8.21 o 
   0   6   1      277.56      252.03      3.93 o 
   1   6   1      357.05      359.77      5.28 o 
   2   6   1      136.41      131.23      4.84 o 
   3   6   1        3.69        3.25      1.42 o 
   4   6   1        6.48        6.13      0.80 o 
   5   6   1       17.36       18.29      1.91 o 
   6   6   1        4.77        3.13      0.95 o 
   7   6   1       20.05       16.23      3.91 o 
   8   6   1       46.06       42.04      2.40 o 
   9   6   1       12.99       10.06      2.39 o 
  10   6   1        0.08        0.58      1.46 o 
 -10   7   1        0.02        1.18      1.53 o 
  -9   7   1        2.48        2.93      1.68 o 
  -8   7   1      171.86      182.02      5.18 o 
  -7   7   1        9.21        7.95      2.99 o 
  -6   7   1       84.96       91.41      1.78 o 
  -5   7   1       12.28       11.92      2.25 o 
  -4   7   1        0.37        1.61      1.04 o 
  -3   7   1      167.61      174.50      4.48 o 
  -2   7   1        0.06        1.64      0.79 o 
  -1   7   1       20.02       28.95      2.87 o 
   0   7   1     1506.69     1556.75     26.59 o 
   1   7   1      487.22      583.17      9.79 o 
   2   7   1        7.42        4.36      1.36 o 
   3   7   1       14.73       17.37      3.12 o 
   4   7   1      118.20      144.39      3.76 o 
   5   7   1      195.32      202.61     10.58 o 
   6   7   1        2.21        4.71      1.61 o 
   7   7   1       61.08       51.52      2.54 o 
   8   7   1        0.30        0.16      1.18 o 
   9   7   1        0.09        1.61      0.98 o 
  10   7   1        1.27        2.67      1.45 o 
 -10   8   1        5.13        5.35      1.96 o 
  -9   8   1        0.39        0.71      1.14 o 
  -8   8   1        0.04        0.95      1.22 o 
  -7   8   1       96.46      106.17      6.52 o 
  -6   8   1        9.02        7.81      2.64 o 
  -5   8   1       25.97       19.50      3.67 o 
  -4   8   1       14.84       13.61      2.64 o 
  -3   8   1       78.81       67.00      2.66 o 
  -2   8   1      139.43      132.84      2.76 o 
  -1   8   1      150.65      131.48      2.34 o 
   0   8   1      260.27      256.87      5.29 o 
   1   8   1       73.53       78.75      2.75 o 
   2   8   1      124.85      130.38      3.47 o 
   3   8   1        3.68        3.06      1.87 o 
   4   8   1        0.80        1.15      1.22 o 
   5   8   1      131.84      121.92      5.59 o 
   6   8   1      103.37      109.67      4.09 o 
   7   8   1       21.22       24.29      4.31 o 
   8   8   1        9.01        7.09      2.52 o 
   9   8   1        8.55        5.87      3.35 o 
  -9   9   1        0.53        2.73      1.44 o 
  -8   9   1        7.51        8.73      2.94 o 
  -7   9   1      169.12      196.21      8.86 o 
  -6   9   1       11.43       16.91      3.90 o 
  -5   9   1        4.14        3.38      1.38 o 
  -4   9   1       80.88       82.34      6.01 o 
  -3   9   1      306.49      349.74      6.86 o 
  -2   9   1        1.90        2.68      1.02 o 
  -1   9   1       14.44       12.90      1.67 o 
   0   9   1       31.12       33.21      2.20 o 
   1   9   1       45.91       52.80      2.95 o 
   2   9   1       84.58       96.08      4.11 o 
   3   9   1        9.28       10.00      1.92 o 
   4   9   1       19.54       21.59      5.37 o 
   5   9   1      398.45      478.68     11.86 o 
   6   9   1      158.28      152.08      6.73 o 
   7   9   1        4.77        2.68      1.42 o 
   8   9   1        3.64        3.92      1.22 o 
   9   9   1        0.13        1.01      1.27 o 
  -8  10   1       28.04       26.31      7.57 o 
  -7  10   1       28.54       32.20      4.06 o 
  -6  10   1        0.98        2.49      1.80 o 
  -5  10   1       29.95       40.35      3.38 o 
  -4  10   1       70.71       77.70      4.54 o 
  -3  10   1        0.00        2.13      1.43 o 
  -2  10   1      198.52      218.51      5.54 o 
  -1  10   1      205.30      208.22      4.46 o 
   0  10   1      226.11      240.08      6.92 o 
   1  10   1       90.68       87.29      3.19 o 
   2  10   1        7.22        3.33      1.92 o 
   3  10   1        0.99        2.62      1.57 o 
   4  10   1       32.51       30.41      6.84 o 
   5  10   1        1.99        3.35      1.76 o 
   6  10   1       21.04       19.95      5.14 o 
   7  10   1        0.00        1.29      1.03 o 
   8  10   1        0.30        0.29      1.46 o 
  -8  11   1        2.09        3.84      1.66 o 
  -7  11   1       19.23       16.68      5.40 o 
  -6  11   1        5.01        4.76      1.68 o 
  -5  11   1        7.18        4.26      2.58 o 
  -4  11   1        0.18        2.66      1.40 o 
  -3  11   1       31.73       23.51      4.89 o 
  -2  11   1       14.13       14.46      2.12 o 
  -1  11   1       95.86      101.13      3.39 o 
   0  11   1       42.91       54.65      4.23 o 
   1  11   1       89.49       83.21      4.27 o 
   2  11   1       39.09       44.04      4.20 o 
   3  11   1      115.01      116.30      3.79 o 
   4  11   1       38.16       41.86      3.94 o 
   5  11   1        2.45        1.57      1.31 o 
   6  11   1        0.02        1.01      1.33 o 
   7  11   1        2.53        4.93      1.66 o 
  -7  12   1        4.75        5.45      1.93 o 
  -6  12   1        4.66        3.36      1.39 o 
  -5  12   1        5.11        3.40      1.59 o 
  -4  12   1        8.01        5.96      2.62 o 
  -3  12   1        0.93        1.50      1.45 o 
  -2  12   1       14.85       17.04      2.46 o 
  -1  12   1       65.87       68.48      4.83 o 
   0  12   1       41.70       29.59      5.58 o 
   1  12   1       89.90       92.30      6.51 o 
   2  12   1       17.50       19.65      2.31 o 
   3  12   1       19.92       20.64      4.15 o 
   4  12   1       17.39       17.91      2.41 o 
   5  12   1        8.65        5.53      2.29 o 
   6  12   1        0.01        2.17      0.95 o 
  -5  13   1        0.00        2.45      1.27 o 
  -4  13   1        5.75        3.35      1.71 o 
  -3  13   1       12.74        9.13      2.39 o 
  -2  13   1       75.65       81.68      3.26 o 
  -1  13   1       12.92       14.02      3.21 o 
   0  13   1        1.53        1.35      1.09 o 
   1  13   1        2.35        6.13      1.77 o 
   2  13   1        0.18        1.28      1.23 o 
   3  13   1        0.05        1.84      1.22 o 
   4  13   1        1.11        2.27      0.87 o 
   5  13   1        1.38        3.22      1.58 o 
  -3  14   1        1.26        1.00      1.45 o 
  -2  14   1        9.07        6.68      1.77 o 
  -1  14   1       13.25        8.92      4.36 o 
   0  14   1        4.95        4.23      1.70 o 
   1  14   1        0.29        1.08      1.38 o 
   2  14   1        4.57        2.70      1.31 o 
   3  14   1        3.00       -0.33      1.42 o 
 -12   0   2        6.23       11.71      5.33 o 
 -10   0   2       13.38       16.56      5.25 o 
  -8   0   2       11.11       13.43      6.23 o 
  -6   0   2       90.24      104.89      4.95 o 
  -4   0   2      867.80      727.46     16.83 o 
  -2   0   2      316.98      303.14      9.40 o 
   2   0   2     3530.05     3690.91     31.59 o 
   4   0   2      279.32      379.24     12.90 o 
   6   0   2        1.34        1.16      0.99 o 
   8   0   2      366.96      432.84     19.76 o 
  10   0   2       13.93       12.70      7.31 o 
 -12   1   2        4.02        3.42      1.96 o 
 -11   1   2        0.01        1.41      2.22 o 
 -10   1   2       31.17       27.45      7.95 o 
  -9   1   2        1.79        3.01      1.35 o 
  -8   1   2       56.36       53.69      3.15 o 
  -7   1   2      271.36      268.48      5.86 o 
  -6   1   2        0.49        1.76      1.43 o 
  -5   1   2      117.63      119.71      7.84 o 
  -4   1   2       11.42       12.45      0.71 o 
  -3   1   2     1444.60     1280.10      7.48 o 
  -2   1   2     2306.85     2155.48     18.33 o 
  -1   1   2     2177.12     1967.93     18.28 o 
   0   1   2     1425.33     1279.24      7.27 o 
   1   1   2      160.73      138.07      1.09 o 
   2   1   2      614.66      555.37      3.66 o 
   3   1   2        0.04        0.53      0.54 o 
   4   1   2      969.14     1041.63      7.70 o 
   5   1   2       85.52       84.61      1.88 o 
   6   1   2       19.68       18.91      1.75 o 
   7   1   2      177.14      159.92      5.02 o 
   8   1   2      111.00       93.51      3.73 o 
   9   1   2       64.58       64.62      2.89 o 
  10   1   2        1.40       -0.38      1.43 o 
  11   1   2        0.04        1.95      1.16 o 
 -11   2   2        1.15        3.66      2.37 o 
 -10   2   2       42.85       42.62      7.29 o 
  -9   2   2        7.87        7.32      2.23 o 
  -8   2   2        5.54        4.26      1.67 o 
  -7   2   2       26.10       26.36      2.39 o 
  -6   2   2       44.35       65.04      2.07 o 
  -5   2   2       24.36       28.73      3.00 o 
  -4   2   2      675.35      648.62      9.89 o 
  -3   2   2     1403.18     1215.61     14.54 o 
  -2   2   2      191.16      158.89      1.85 o 
   0   2   2      224.86      222.61      2.45 o 
   1   2   2     1073.42     1008.59      5.56 o 
   2   2   2      365.21      343.64      4.29 o 
   3   2   2      184.82      192.22      1.33 o 
   4   2   2      689.27      727.33      6.67 o 
   5   2   2      301.14      312.17      7.31 o 
   6   2   2        6.13        3.58      0.94 o 
   7   2   2        7.03        8.19      2.01 o 
   8   2   2       20.56       37.97      3.90 o 
   9   2   2        0.56        1.54      0.94 o 
  10   2   2        1.02        2.49      1.24 o 
  11   2   2        8.23        9.74      1.90 o 
 -11   3   2        6.84        4.05      1.90 o 
 -10   3   2       13.85        8.69      3.65 o 
  -9   3   2       89.83       85.29      4.71 o 
  -8   3   2      349.22      354.87      8.09 o 
  -7   3   2       95.51       92.95      3.62 o 
  -6   3   2       81.47       74.02      2.18 o 
  -5   3   2      244.03      275.77      4.40 o 
  -4   3   2      488.18      484.03      5.14 o 
  -3   3   2      464.24      424.95      4.37 o 
  -2   3   2      919.00      863.32     10.41 o 
  -1   3   2      183.67      150.16      1.85 o 
   0   3   2      982.84      851.64      8.72 o 
   1   3   2      147.29      105.75      1.49 o 
   2   3   2      514.35      492.51      4.39 o 
   3   3   2      499.42      474.28      5.39 o 
   4   3   2      200.13      234.79      2.87 o 
   5   3   2       68.33       73.78      2.04 o 
   6   3   2        1.14        1.24      0.73 o 
   7   3   2      250.62      272.09      6.96 o 
   8   3   2       22.95       25.24      5.60 o 
   9   3   2        0.00       -0.72      1.46 o 
  10   3   2        1.47        2.34      1.66 o 
 -11   4   2        1.34        2.62      2.58 o 
 -10   4   2       17.46       20.13      4.78 o 
  -9   4   2       18.70       19.08      4.72 o 
  -8   4   2       35.78       35.14      3.57 o 
  -7   4   2       11.17        9.28      2.21 o 
  -6   4   2      185.09      202.88      3.82 o 
  -5   4   2       12.54       13.55      2.63 o 
  -4   4   2      152.95      165.54      4.20 o 
  -3   4   2       32.69       50.61      0.89 o 
  -2   4   2      431.51      391.95      4.60 o 
  -1   4   2     1784.92     1661.27     13.48 o 
   0   4   2     1553.38     1556.40     19.29 o 
   1   4   2      459.03      427.61      3.75 o 
   2   4   2        1.39        2.28      0.34 o 
   3   4   2      821.02      878.09      8.33 o 
   4   4   2      258.87      298.82      4.11 o 
   5   4   2      106.00      103.85      2.08 o 
   6   4   2       10.79       11.14      1.97 o 
   7   4   2      108.68      108.48      4.03 o 
   8   4   2        7.10        4.88      1.79 o 
   9   4   2        7.94        4.27      2.20 o 
  10   4   2        0.50        1.14      1.24 o 
 -11   5   2        2.01        3.53      1.26 o 
 -10   5   2        0.07        1.32      1.26 o 
  -9   5   2        4.55        4.20      1.76 o 
  -8   5   2      148.63      175.04      4.47 o 
  -7   5   2       75.05       65.98      2.60 o 
  -6   5   2       37.14       38.16      4.75 o 
  -5   5   2      330.66      343.70      5.36 o 
  -4   5   2      150.09      177.93      2.50 o 
  -3   5   2      245.45      254.19      3.63 o 
  -2   5   2      714.49      640.03      5.54 o 
  -1   5   2       25.42       26.24      0.94 o 
   0   5   2     1342.63     1390.70     15.38 o 
   1   5   2      317.87      313.28      2.96 o 
   2   5   2        0.13       -0.03      0.53 o 
   3   5   2        0.97        2.31      0.64 o 
   4   5   2     1134.00     1151.40     12.75 o 
   5   5   2      122.07      144.49      2.41 o 
   6   5   2       93.50       85.72      3.29 o 
   7   5   2       20.55       14.14      3.34 o 
   8   5   2       29.50       29.25      5.71 o 
   9   5   2        3.42        3.47      1.48 o 
  10   5   2        1.80        1.57      1.72 o 
 -11   6   2        0.01        0.81      2.14 o 
 -10   6   2        0.00        1.09      1.02 o 
  -9   6   2        2.93        4.48      1.62 o 
  -8   6   2       43.08       42.58      2.60 o 
  -7   6   2        3.93        2.89      1.04 o 
  -6   6   2        9.55        9.88      2.82 o 
  -5   6   2        1.71        0.70      0.74 o 
  -4   6   2       39.63       32.23      0.80 o 
  -3   6   2       28.61       34.21      1.39 o 
  -2   6   2      417.01      481.39      5.64 o 
  -1   6   2     1193.94     1146.45     16.03 o 
   0   6   2      185.06      204.04      3.76 o 
   1   6   2      439.39      483.43      6.15 o 
   2   6   2      143.02      153.27      2.53 o 
   3   6   2      152.12      153.18      3.98 o 
   4   6   2      510.03      561.26     11.26 o 
   5   6   2        5.15        3.34      1.02 o 
   6   6   2        7.76        5.33      1.08 o 
   7   6   2       22.76       15.86      3.42 o 
   8   6   2        3.95        3.20      1.59 o 
   9   6   2        2.89        1.60      1.21 o 
  10   6   2        2.03        0.39      1.58 o 
 -10   7   2        2.94        3.01      1.29 o 
  -9   7   2        1.43        0.59      1.58 o 
  -8   7   2       47.35       39.20      8.89 o 
  -7   7   2        0.08        2.08      1.40 o 
  -6   7   2        7.83        6.49      1.04 o 
  -5   7   2       70.74       80.57      2.56 o 
  -4   7   2       36.66       36.66      2.01 o 
  -3   7   2       39.65       41.35      1.67 o 
  -2   7   2      117.76       99.23      2.05 o 
  -1   7   2        1.80        0.97      0.53 o 
   0   7   2        9.19        9.46      1.51 o 
   1   7   2       73.56       63.29      1.96 o 
   2   7   2       60.83       78.52      1.78 o 
   3   7   2       83.96       75.31      2.50 o 
   4   7   2       65.11       60.02      2.89 o 
   5   7   2       60.16       57.20      1.61 o 
   6   7   2      132.93      149.79      5.96 o 
   7   7   2        7.40        5.44      1.52 o 
   8   7   2        4.11        4.43      1.36 o 
   9   7   2        0.11        2.11      1.29 o 
 -10   8   2        4.82        3.82      2.99 o 
  -9   8   2       32.99       51.00      3.64 o 
  -8   8   2        6.04        4.67      1.39 o 
  -7   8   2      103.23       91.70      4.58 o 
  -6   8   2       98.06      121.61      6.53 o 
  -5   8   2        4.29        4.49      1.69 o 
  -4   8   2      266.34      275.02     10.89 o 
  -3   8   2       23.36       24.86      2.28 o 
  -2   8   2      300.99      347.61      5.18 o 
  -1   8   2      369.55      385.33      5.45 o 
   0   8   2        1.18        0.70      0.85 o 
   1   8   2        4.58        6.07      1.15 o 
   2   8   2      104.69       98.49      2.42 o 
   3   8   2      103.50       99.14      3.37 o 
   4   8   2        6.21        8.08      1.71 o 
   5   8   2      144.19      155.06      4.93 o 
   6   8   2       72.98       62.37      3.14 o 
   7   8   2        0.48        2.15      1.46 o 
   8   8   2        0.72        1.81      0.82 o 
   9   8   2        8.61        9.45      2.99 o 
  -9   9   2       11.94        7.74      1.67 o 
  -8   9   2       64.51       70.83      4.93 o 
  -7   9   2        0.33        0.44      1.42 o 
  -6   9   2       75.54       90.00      5.10 o 
  -5   9   2        5.72        6.68      1.29 o 
  -4   9   2       28.48       23.26      2.45 o 
  -3   9   2      112.90      123.04      3.41 o 
  -2   9   2        0.20        1.56      0.66 o 
  -1   9   2       34.46       33.95      1.63 o 
   0   9   2       79.16       78.38      2.06 o 
   1   9   2       72.39       84.06      1.78 o 
   2   9   2       18.01       18.21      1.76 o 
   3   9   2      176.80      177.44      9.60 o 
   4   9   2       10.42        6.74      2.16 o 
   5   9   2        2.09        1.52      1.84 o 
   6   9   2        0.63        1.62      1.19 o 
   7   9   2        0.18        1.88      1.07 o 
   8   9   2       17.69       21.44      5.33 o 
  -8  10   2        5.11        3.00      1.13 o 
  -7  10   2       78.82       73.46     10.74 o 
  -6  10   2       50.86       55.90      4.85 o 
  -5  10   2       21.32       24.09      4.93 o 
  -4  10   2       30.87       17.81      4.85 o 
  -3  10   2      166.49      171.88      5.67 o 
  -2  10   2       14.32       14.41      1.29 o 
  -1  10   2      117.27      126.88      3.42 o 
   0  10   2        0.99        0.83      1.35 o 
   1  10   2       23.51       24.38      2.55 o 
   2  10   2      117.58      126.64      4.01 o 
   3  10   2        0.27        3.54      1.59 o 
   4  10   2        3.83        2.66      2.11 o 
   5  10   2        2.49        3.56      2.07 o 
   6  10   2        1.79        1.49      1.27 o 
   7  10   2        5.77        7.77      2.25 o 
   8  10   2        0.04        3.56      2.04 o 
  -8  11   2        0.58        3.06      1.61 o 
  -7  11   2       38.94       46.45      5.36 o 
  -6  11   2       18.73       15.16      3.14 o 
  -5  11   2       12.31       11.63      2.42 o 
  -4  11   2        4.78        3.07      1.36 o 
  -3  11   2        8.63        6.31      1.88 o 
  -2  11   2      203.80      216.99      4.70 o 
  -1  11   2       48.75       44.42      2.68 o 
   0  11   2        0.35        1.69      1.00 o 
   1  11   2        1.27        1.13      0.85 o 
   2  11   2        0.62        2.61      1.83 o 
   3  11   2       27.10       25.43      2.47 o 
   4  11   2        4.14        3.67      1.86 o 
   5  11   2        0.60        2.29      1.21 o 
   6  11   2        5.76        7.19      2.03 o 
   7  11   2        0.82        1.79      1.45 o 
  -7  12   2        6.70        6.55      2.48 o 
  -6  12   2        1.92        3.58      1.69 o 
  -5  12   2        0.87        2.01      1.21 o 
  -4  12   2        4.50        5.16      1.64 o 
  -3  12   2        0.15        1.33      0.84 o 
  -2  12   2        2.12        2.27      1.54 o 
  -1  12   2       23.42       23.16      3.07 o 
   0  12   2       56.36       65.19      3.43 o 
   1  12   2        5.26        3.81      1.58 o 
   2  12   2       67.56       62.95      3.90 o 
   3  12   2        5.86        6.10      1.73 o 
   4  12   2        8.24        6.48      1.62 o 
   5  12   2        5.37        5.04      2.01 o 
   6  12   2        0.16        2.36      1.19 o 
  -5  13   2        1.03        1.74      2.00 o 
  -4  13   2        8.12        7.58      2.85 o 
  -3  13   2        2.56        1.43      1.52 o 
  -2  13   2        1.51        2.46      1.59 o 
  -1  13   2        0.83        2.39      1.32 o 
   0  13   2       18.22       12.46      2.65 o 
   1  13   2        5.75        2.33      1.49 o 
   2  13   2        3.57        3.31      1.31 o 
   3  13   2        2.22        3.73      1.56 o 
   4  13   2        0.94       -0.02      1.75 o 
  -3  14   2        5.94        4.72      1.92 o 
  -2  14   2        0.66        3.95      1.89 o 
  -1  14   2        3.20        5.80      2.52 o 
   0  14   2        0.62        2.75      1.70 o 
   1  14   2        2.00        2.27      1.44 o 
   2  14   2        0.00        2.15      1.12 o 
   3  14   2        0.06        1.50      0.86 o 
 -11   0   3        4.55        3.32      4.03 o 
  -9   0   3     1236.61     1422.32     42.05 o 
  -7   0   3      146.59      129.66      4.89 o 
  -5   0   3        0.15       -0.22      2.21 o 
  -3   0   3     3504.54     3313.09     59.70 o 
   1   0   3      424.70      361.12      2.75 o 
   3   0   3      152.24      161.49      3.04 o 
   5   0   3       20.50       27.84      1.78 o 
   7   0   3      219.58      251.13     21.44 o 
   9   0   3        2.96        1.16      1.23 o 
 -12   1   3        0.02        3.20      1.43 o 
 -11   1   3        0.02        3.11      1.66 o 
 -10   1   3        4.64        4.28      2.70 o 
  -9   1   3      347.18      366.69     10.27 o 
  -8   1   3      231.48      242.68     11.40 o 
  -7   1   3        7.46       10.63      2.76 o 
  -6   1   3        0.01        1.26      1.92 o 
  -5   1   3      300.48      284.19      8.02 o 
  -4   1   3      601.60      590.69      7.39 o 
  -3   1   3        8.10        9.86      0.77 o 
   0   1   3      545.96      448.77      3.28 o 
   1   1   3      314.19      241.36      2.14 o 
   2   1   3      195.89      207.71      1.93 o 
   3   1   3     1728.38     1726.79     14.69 o 
   4   1   3     1750.68     1851.69     18.73 o 
   5   1   3        4.22        3.17      0.90 o 
   6   1   3       74.38       76.04      1.86 o 
   7   1   3       50.89       52.87      2.04 o 
   8   1   3      168.38      147.58      3.38 o 
   9   1   3        1.78        2.02      1.06 o 
  10   1   3        8.93        7.52      3.11 o 
 -12   2   3        0.01        2.67      1.88 o 
 -11   2   3        0.17        0.72      1.81 o 
 -10   2   3      102.17      100.35      5.44 o 
  -9   2   3      238.95      273.90      7.27 o 
  -8   2   3       80.00       84.87      5.96 o 
  -7   2   3       39.53       36.28      2.69 o 
  -6   2   3      244.14      280.79      5.34 o 
  -5   2   3      272.32      283.06      4.64 o 
  -4   2   3      303.67      288.50      3.27 o 
  -3   2   3       51.81       40.99      1.30 o 
  -2   2   3     2113.33     1996.69     20.67 o 
  -1   2   3      111.87       93.93      1.20 o 
   0   2   3       50.81       51.88      0.95 o 
   1   2   3      120.89      103.88      1.41 o 
   2   2   3      330.66      310.30      2.94 o 
   3   2   3      162.53      168.19      2.24 o 
   4   2   3       33.47       47.79      1.16 o 
   5   2   3       39.78       35.22      1.36 o 
   6   2   3      299.99      319.97      7.71 o 
   7   2   3        7.06        8.01      2.11 o 
   8   2   3       33.39       27.83      5.67 o 
   9   2   3       44.56       51.89      6.77 o 
  10   2   3        2.73        1.69      1.56 o 
 -11   3   3        0.15        0.34      1.21 o 
 -10   3   3       15.25       19.15      4.79 o 
  -9   3   3        1.57        2.74      2.52 o 
  -8   3   3      288.32      289.20     10.24 o 
  -7   3   3      289.49      311.17      8.33 o 
  -6   3   3       92.67       93.93      2.60 o 
  -5   3   3      302.58      315.35      5.52 o 
  -4   3   3       47.86       41.86      1.23 o 
  -3   3   3       72.94       83.32      2.28 o 
  -2   3   3       58.82       57.34      1.02 o 
  -1   3   3     1199.67     1191.53     10.82 o 
   0   3   3      116.54      114.07      1.31 o 
   1   3   3      986.14      915.39      5.20 o 
   2   3   3       16.63       16.30      0.53 o 
   3   3   3       12.32       13.58      0.75 o 
   4   3   3     1069.44     1180.69     19.75 o 
   5   3   3        6.17       10.20      2.32 o 
   6   3   3        7.25        5.62      1.77 o 
   7   3   3      129.75      120.41      3.44 o 
   8   3   3      208.15      199.67      4.37 o 
   9   3   3        0.56        0.17      1.03 o 
  10   3   3        3.61        3.63      1.64 o 
 -11   4   3        0.98        1.36      2.14 o 
 -10   4   3       14.98        8.15      3.57 o 
  -9   4   3      125.83      132.68      4.15 o 
  -8   4   3        5.30        3.06      1.30 o 
  -7   4   3       26.72       23.96      4.43 o 
  -6   4   3        0.55        0.78      0.80 o 
  -5   4   3       56.88       54.93      1.43 o 
  -4   4   3       13.39       13.55      1.40 o 
  -3   4   3      251.70      243.77      3.06 o 
  -2   4   3       69.78       67.60      1.20 o 
  -1   4   3      572.96      508.78      4.67 o 
   0   4   3      201.13      206.22      1.72 o 
   1   4   3       40.16       36.50      0.70 o 
   2   4   3      759.90      786.62      8.05 o 
   3   4   3       43.11       51.38      1.10 o 
   4   4   3        4.00        4.54      0.88 o 
   5   4   3        9.93        7.60      1.48 o 
   6   4   3        0.41        0.26      0.90 o 
   7   4   3        1.19        5.80      3.04 o 
   8   4   3        1.98        3.32      1.69 o 
   9   4   3        0.93        2.50      1.11 o 
  10   4   3        0.11        1.72      0.99 o 
 -11   5   3       14.38        8.46      3.50 o 
 -10   5   3       36.36       41.43      6.28 o 
  -9   5   3      337.30      369.18      8.46 o 
  -8   5   3       73.84       75.57      3.20 o 
  -7   5   3        0.74        1.58      1.34 o 
  -6   5   3      179.09      194.28     10.36 o 
  -5   5   3       18.24       16.18      2.18 o 
  -4   5   3        3.21        2.32      0.64 o 
  -3   5   3        7.28        8.21      1.48 o 
  -2   5   3      593.76      530.17      3.65 o 
  -1   5   3      197.24      199.48      1.76 o 
   0   5   3      634.74      690.76      5.41 o 
   1   5   3      585.45      606.56      4.90 o 
   2   5   3      349.04      363.39      3.98 o 
   3   5   3        0.06        0.97      0.44 o 
   4   5   3      637.27      660.67      8.60 o 
   5   5   3       50.03       52.18      2.74 o 
   6   5   3        9.71        6.82      2.01 o 
   7   5   3      293.93      323.03      5.93 o 
   8   5   3        0.15        1.78      1.18 o 
   9   5   3        0.35        0.19      0.90 o 
  10   5   3        2.41        3.06      0.93 o 
 -11   6   3        0.30        1.21      1.40 o 
 -10   6   3       22.71       17.89      5.28 o 
  -9   6   3        5.17        3.22      1.81 o 
  -8   6   3       38.15       35.17      4.30 o 
  -7   6   3      157.46      181.17      4.50 o 
  -6   6   3       15.59       13.74      1.03 o 
  -5   6   3        1.44        0.68      0.94 o 
  -4   6   3       63.84       65.55      1.39 o 
  -3   6   3        8.17        6.59      0.97 o 
  -2   6   3       35.52       42.26      1.40 o 
  -1   6   3        6.52        5.89      1.22 o 
   0   6   3       16.01       14.13      1.71 o 
   1   6   3        1.32        0.49      0.65 o 
   2   6   3       16.72       22.51      1.08 o 
   3   6   3        0.82        1.98      1.17 o 
   4   6   3      358.75      370.49      6.96 o 
   5   6   3       62.25       67.98      1.85 o 
   6   6   3      142.16      148.63      4.16 o 
   7   6   3       41.12       49.53      4.52 o 
   8   6   3        0.17        0.64      1.29 o 
   9   6   3        4.39        3.57      1.66 o 
 -10   7   3        0.00        1.05      1.56 o 
  -9   7   3       13.20       15.94      3.72 o 
  -8   7   3      224.15      267.06      5.70 o 
  -7   7   3       20.22       15.88      1.98 o 
  -6   7   3        7.54        6.37      1.45 o 
  -5   7   3       15.44       15.34      1.32 o 
  -4   7   3      212.37      217.44      2.99 o 
  -3   7   3      110.04      124.08      2.94 o 
  -2   7   3        7.62       10.84      1.12 o 
  -1   7   3        0.72        0.44      0.50 o 
   0   7   3      164.04      195.75      2.80 o 
   1   7   3       38.10       30.30      1.92 o 
   2   7   3      220.14      201.60      2.86 o 
   3   7   3       42.01       39.55      3.46 o 
   4   7   3      118.93      144.04      7.36 o 
   5   7   3      273.77      294.14      5.33 o 
   6   7   3        0.24        3.02      1.45 o 
   7   7   3       74.63       65.44      3.67 o 
   8   7   3       14.14       11.50      2.40 o 
   9   7   3        1.94        1.21      1.67 o 
 -10   8   3       17.61       14.90      4.87 o 
  -9   8   3        0.82        1.50      1.84 o 
  -8   8   3       14.98       20.76      4.98 o 
  -7   8   3       21.05       23.14      2.65 o 
  -6   8   3       57.75       57.65      3.27 o 
  -5   8   3       38.94       35.27      4.74 o 
  -4   8   3        3.72        3.26      1.10 o 
  -3   8   3       18.17       20.79      1.83 o 
  -2   8   3      170.41      165.88      4.32 o 
  -1   8   3       61.05       60.37      2.84 o 
   0   8   3        7.34       13.31      2.30 o 
   1   8   3      158.80      160.55      5.32 o 
   2   8   3       16.12       15.10      1.50 o 
   3   8   3      125.07      110.74      4.91 o 
   4   8   3      137.67      137.45      3.89 o 
   5   8   3       30.97       28.52      7.22 o 
   6   8   3       49.32       40.48      3.96 o 
   7   8   3        0.03        0.77      1.70 o 
   8   8   3        1.50        1.54      0.95 o 
  -9   9   3       14.77       15.85      4.08 o 
  -8   9   3        1.93        2.83      1.77 o 
  -7   9   3       77.55       82.31      4.37 o 
  -6   9   3       25.40       20.36      4.24 o 
  -5   9   3       13.75        9.73      2.43 o 
  -4   9   3      218.46      214.19      6.12 o 
  -3   9   3      209.26      223.50      6.49 o 
  -2   9   3        6.42        6.89      1.66 o 
  -1   9   3        9.34        6.78      1.75 o 
   0   9   3       48.13       58.31      2.10 o 
   1   9   3       23.41       24.41      3.47 o 
   2   9   3      100.64      108.81      3.09 o 
   3   9   3       40.89       44.53      3.27 o 
   4   9   3      116.46      133.71      4.24 o 
   5   9   3       19.06       16.26      3.48 o 
   6   9   3       15.19       16.89      5.99 o 
   7   9   3       31.91       29.61      7.36 o 
   8   9   3        0.01        0.34      1.09 o 
  -9  10   3       13.23        7.92      4.12 o 
  -8  10   3        3.66        2.99      1.72 o 
  -7  10   3        0.61        1.74      1.60 o 
  -6  10   3       45.60       64.18      6.47 o 
  -5  10   3        6.17        3.56      1.70 o 
  -4  10   3       27.39       20.90      3.34 o 
  -3  10   3        0.39        2.15      1.42 o 
  -2  10   3        6.78        6.22      1.08 o 
  -1  10   3       63.18       60.03      2.07 o 
   0  10   3       46.35       42.05      3.20 o 
   1  10   3      114.14      109.96      2.50 o 
   2  10   3       67.81       67.88      3.03 o 
   3  10   3        0.00        2.41      1.19 o 
   4  10   3        7.49        6.68      2.15 o 
   5  10   3        4.09        2.41      1.47 o 
   6  10   3        2.63        1.94      1.23 o 
   7  10   3        5.60        3.14      2.34 o 
  -8  11   3       36.55       27.83      9.53 o 
  -7  11   3       10.17       10.86      2.34 o 
  -6  11   3        0.92        2.41      1.43 o 
  -5  11   3        3.63        2.52      1.36 o 
  -4  11   3       12.42       13.49      3.08 o 
  -3  11   3       22.76       20.87      2.66 o 
  -2  11   3       16.72       15.28      2.68 o 
  -1  11   3        3.16        3.09      1.27 o 
   0  11   3       36.06       37.32      3.35 o 
   1  11   3      389.91      464.77      8.42 o 
   2  11   3        5.91        7.45      1.75 o 
   3  11   3        7.48        9.43      1.93 o 
   4  11   3       41.50       41.29      3.75 o 
   5  11   3        0.28        1.20      0.96 o 
   6  11   3        3.28        1.66      1.46 o 
  -7  12   3        0.63        2.36      2.19 o 
  -6  12   3        0.01        3.90      2.29 o 
  -5  12   3        4.84        5.19      1.97 o 
  -4  12   3       23.66       21.07      4.92 o 
  -3  12   3       18.41       17.21      2.74 o 
  -2  12   3        4.38        4.25      1.50 o 
  -1  12   3        1.05        2.10      1.29 o 
   0  12   3       16.18       14.10      2.70 o 
   1  12   3        0.04        0.73      1.27 o 
   2  12   3       13.59       10.37      2.54 o 
   3  12   3        1.13        5.09      4.01 o 
   4  12   3        9.86        9.58      2.17 o 
   5  12   3        2.39        3.50      1.57 o 
  -5  13   3        3.98        5.07      1.80 o 
  -4  13   3       36.48       31.32      8.07 o 
  -3  13   3        6.84       11.40      3.45 o 
  -2  13   3       26.54       18.47      3.59 o 
  -1  13   3       18.17       13.86      4.19 o 
   0  13   3        2.79        1.55      2.46 o 
   1  13   3       14.80       10.17      2.55 o 
   2  13   3        0.92        1.58      1.17 o 
   3  13   3       10.33        8.33      1.77 o 
   4  13   3        3.39        5.00      1.99 o 
  -3  14   3        0.13        0.33      2.19 o 
  -2  14   3        0.01        2.67      1.23 o 
  -1  14   3        3.05        2.81      1.31 o 
   0  14   3        0.09        1.96      1.67 o 
   1  14   3        4.65        3.21      1.28 o 
   2  14   3        0.53        1.30      1.43 o 
 -12   0   4        0.05        0.64      1.90 o 
 -10   0   4      196.69      236.76      9.39 o 
  -8   0   4      194.39      188.74     11.55 o 
  -6   0   4       22.17       21.09      5.90 o 
  -4   0   4        2.79        4.67      0.96 o 
  -2   0   4      347.35      321.80      7.38 o 
   0   0   4     1296.16     1177.85     26.10 o 
   2   0   4       40.20       39.24      1.31 o 
   4   0   4        6.22        4.27      1.19 o 
   6   0   4       17.52       21.58      5.44 o 
   8   0   4       95.98       72.92      4.16 o 
  10   0   4       19.59       20.94      8.10 o 
 -12   1   4        9.93       11.73      4.30 o 
 -11   1   4        4.09        2.89      2.37 o 
 -10   1   4      153.26      167.24      5.85 o 
  -9   1   4      166.36      165.69     12.16 o 
  -8   1   4       92.75       82.26      3.58 o 
  -7   1   4        0.57       -0.09      1.01 o 
  -6   1   4       18.11       17.07      4.98 o 
  -5   1   4      180.36      184.31      3.12 o 
  -4   1   4       60.19       55.97      1.45 o 
  -3   1   4      476.07      507.93      5.02 o 
  -2   1   4     2110.90     1971.75     14.33 o 
  -1   1   4     8441.81    10006.72    236.76 o 
   0   1   4      179.48      179.34      2.15 o 
   1   1   4        3.49        3.48      0.39 o 
   2   1   4     1206.80     1134.11     11.58 o 
   3   1   4      112.85      105.64      1.86 o 
   4   1   4        2.38        5.62      0.88 o 
   5   1   4        0.07        0.91      0.60 o 
   6   1   4        7.84       10.30      1.86 o 
   7   1   4       29.33       23.88      4.13 o 
   8   1   4        5.67        2.81      1.27 o 
   9   1   4        0.10        0.72      1.01 o 
  10   1   4        0.37        1.20      1.46 o 
 -12   2   4        6.09        3.25      3.36 o 
 -11   2   4       13.11       14.68      4.86 o 
 -10   2   4      112.51      116.73      5.95 o 
  -9   2   4       64.04       71.91      8.49 o 
  -8   2   4        0.07       -0.18      1.56 o 
  -7   2   4       48.75       51.79      2.51 o 
  -6   2   4      431.20      477.53      8.90 o 
  -5   2   4       99.76      117.09      3.12 o 
  -4   2   4       47.26       58.60      1.89 o 
  -3   2   4     1559.08     1423.97     19.91 o 
  -2   2   4     7964.07     9664.21     64.28 o 
  -1   2   4     2409.14     2301.30     13.17 o 
   0   2   4      410.30      347.66      3.19 o 
   1   2   4      605.79      554.41      4.24 o 
   2   2   4       41.14       33.27      0.66 o 
   3   2   4      462.30      532.83      5.05 o 
   4   2   4        1.28        1.39      0.53 o 
   5   2   4      135.57      134.87      2.09 o 
   6   2   4        6.45        3.99      1.54 o 
   7   2   4      632.26      657.88     17.22 o 
   8   2   4       23.77       20.41      4.40 o 
   9   2   4        0.09        0.90      1.13 o 
  10   2   4        3.06        2.58      1.69 o 
 -12   3   4        0.08        0.72      2.91 o 
 -11   3   4       10.15        9.81      3.74 o 
 -10   3   4        1.27        0.51      2.58 o 
  -9   3   4      301.26      335.31      9.51 o 
  -8   3   4      150.03      144.82      6.62 o 
  -7   3   4       83.24       81.02      3.20 o 
  -6   3   4       19.65       20.26      5.24 o 
  -5   3   4      199.20      231.47      5.62 o 
  -4   3   4       19.81       12.69      1.52 o 
  -3   3   4      400.86      370.50      4.43 o 
  -2   3   4       10.22       13.44      1.00 o 
  -1   3   4        4.69        1.52      0.67 o 
   0   3   4      960.55      872.36      9.14 o 
   1   3   4      237.90      222.15      1.61 o 
   2   3   4        8.21        5.96      0.76 o 
   3   3   4        1.77        4.51      0.76 o 
   4   3   4        8.24       11.43      2.00 o 
   5   3   4        3.55        4.80      1.31 o 
   6   3   4      309.49      325.60      6.78 o 
   7   3   4       66.28       74.47      2.97 o 
   8   3   4        5.37        3.13      0.95 o 
   9   3   4        0.79        1.81      1.10 o 
  10   3   4        2.23        2.69      1.50 o 
 -11   4   4        4.98        4.43      1.72 o 
 -10   4   4        2.81        3.11      2.41 o 
  -9   4   4       82.18       79.15      4.40 o 
  -8   4   4      115.29      118.45      5.11 o 
  -7   4   4      194.20      212.37      6.15 o 
  -6   4   4       55.53       56.99      4.14 o 
  -5   4   4      482.50      527.91      6.37 o 
  -4   4   4     1028.47     1040.86     14.89 o 
  -3   4   4        0.02        1.04      0.47 o 
  -2   4   4       64.29       64.94      1.60 o 
  -1   4   4       15.23       16.99      0.87 o 
   0   4   4     1076.96     1048.33     10.88 o 
   1   4   4      160.22      122.53      1.86 o 
   2   4   4      396.19      370.40      4.33 o 
   3   4   4        0.17        0.44      0.53 o 
   4   4   4       71.37       80.65      2.65 o 
   5   4   4       25.48       26.38      1.71 o 
   6   4   4      225.56      232.22      4.54 o 
   7   4   4       24.61       23.39      2.11 o 
   8   4   4       77.43       67.48      3.32 o 
   9   4   4        6.42        7.58      2.88 o 
 -11   5   4        2.25        4.68      2.09 o 
 -10   5   4       62.79       68.41      7.52 o 
  -9   5   4       30.24       22.80      6.76 o 
  -8   5   4        6.74        5.94      1.52 o 
  -7   5   4        1.22        2.64      1.30 o 
  -6   5   4        0.00        0.70      0.96 o 
  -5   5   4       44.62       41.90      1.43 o 
  -4   5   4      896.68      941.40      9.11 o 
  -3   5   4       19.70       18.76      0.87 o 
  -2   5   4       76.82       96.35      1.54 o 
  -1   5   4      118.60      125.94      1.40 o 
   0   5   4       84.53      108.35      1.34 o 
   1   5   4      104.26      102.80      2.74 o 
   2   5   4       24.35       25.33      0.90 o 
   3   5   4        3.87        2.58      0.87 o 
   4   5   4        6.81        8.97      1.47 o 
   5   5   4        5.16        1.79      1.89 o 
   6   5   4        2.95        4.46      1.76 o 
   7   5   4       34.34       35.22      2.69 o 
   8   5   4        3.45        6.05      1.99 o 
   9   5   4        0.01        1.10      1.31 o 
 -11   6   4        7.10        6.44      3.05 o 
 -10   6   4        0.38        3.47      1.52 o 
  -9   6   4       15.11       13.07      3.36 o 
  -8   6   4       54.48       49.98      4.45 o 
  -7   6   4        0.43        0.36      0.78 o 
  -6   6   4       70.49       69.40      2.95 o 
  -5   6   4      128.11      139.16      2.69 o 
  -4   6   4       70.77       67.95      1.66 o 
  -3   6   4      230.08      225.39      3.10 o 
  -2   6   4      117.32      109.75      1.80 o 
  -1   6   4      372.22      410.30      4.97 o 
   0   6   4      235.03      261.92      2.56 o 
   1   6   4      224.82      246.85      3.71 o 
   2   6   4       58.13       49.11      1.12 o 
   3   6   4      192.66      207.04      3.99 o 
   4   6   4        0.77        1.88      0.83 o 
   5   6   4       57.17       61.17      2.48 o 
   6   6   4       58.81       69.34      3.79 o 
   7   6   4        2.51        3.67      1.46 o 
   8   6   4        7.37        4.74      1.62 o 
   9   6   4        0.00        1.51      1.12 o 
 -10   7   4        9.39        4.60      2.69 o 
  -9   7   4      223.36      253.71      7.82 o 
  -8   7   4        7.77        3.86      1.90 o 
  -7   7   4       41.41       41.84      2.82 o 
  -6   7   4        4.78        4.36      1.07 o 
  -5   7   4        1.44        0.86      0.47 o 
  -4   7   4       97.49      102.17      2.99 o 
  -3   7   4       80.45       67.88      2.13 o 
  -2   7   4       92.30       87.46      1.78 o 
  -1   7   4        1.42        0.69      0.46 o 
   0   7   4       56.47       67.96      2.47 o 
   1   7   4       46.46       47.95      1.46 o 
   2   7   4        0.92        1.29      0.47 o 
   3   7   4       36.53       33.96      2.71 o 
   4   7   4        8.04        6.05      1.54 o 
   5   7   4        0.33        0.76      1.83 o 
   6   7   4        2.15        2.20      1.34 o 
   7   7   4       26.62       32.93      4.72 o 
   8   7   4       16.10       16.07      6.23 o 
 -10   8   4        4.90        5.85      2.31 o 
  -9   8   4       16.52       12.55      3.08 o 
  -8   8   4       16.94       13.58      2.95 o 
  -7   8   4        3.89        6.21      1.62 o 
  -6   8   4       41.69       36.44      4.41 o 
  -5   8   4       52.97       45.84      1.75 o 
  -4   8   4      543.64      621.62      6.79 o 
  -3   8   4      201.20      221.33      6.18 o 
  -2   8   4        3.86        3.92      1.03 o 
  -1   8   4       15.75       14.22      1.79 o 
   0   8   4       66.46       69.98      1.68 o 
   1   8   4        8.80        7.27      1.60 o 
   2   8   4       21.30       23.63      2.22 o 
   3   8   4        0.08        1.55      1.32 o 
   4   8   4      460.00      524.97     13.03 o 
   5   8   4       10.80        4.43      1.80 o 
   6   8   4       59.82       69.61      3.75 o 
   7   8   4        2.53        3.48      1.41 o 
   8   8   4        0.44        1.84      1.43 o 
  -9   9   4       20.90       19.23      4.99 o 
  -8   9   4       24.12       21.22      4.71 o 
  -7   9   4        0.66        1.24      1.40 o 
  -6   9   4        0.21        0.33      1.54 o 
  -5   9   4       17.19       20.00      1.83 o 
  -4   9   4      107.27      106.15      3.37 o 
  -3   9   4       87.92       86.98      2.90 o 
  -2   9   4        0.12        0.90      0.99 o 
  -1   9   4       61.70       58.55      2.88 o 
   0   9   4       98.96      100.54      2.31 o 
   1   9   4       91.22       89.94      2.85 o 
   2   9   4       59.75       55.93      2.55 o 
   3   9   4        0.05        1.01      1.86 o 
   4   9   4        6.56        6.48      1.95 o 
   5   9   4       63.99       69.17      5.74 o 
   6   9   4        9.57        9.98      2.27 o 
   7   9   4        0.86        1.04      1.37 o 
  -9  10   4        2.80        4.56      3.62 o 
  -8  10   4      108.60      145.81     11.47 o 
  -7  10   4        5.17        4.85      1.84 o 
  -6  10   4        0.94        2.39      1.19 o 
  -5  10   4        0.24       -0.32      1.21 o 
  -4  10   4      196.10      210.57      5.51 o 
  -3  10   4        3.58        4.23      1.24 o 
  -2  10   4       72.52       68.71      2.06 o 
  -1  10   4        9.58        9.09      1.49 o 
   0  10   4       15.06        9.72      1.53 o 
   1  10   4        6.19        6.91      1.07 o 
   2  10   4       50.37       45.10      2.09 o 
   3  10   4       19.69       30.13      7.37 o 
   4  10   4        0.23        0.39      1.60 o 
   5  10   4        0.10        0.68      1.53 o 
   6  10   4        0.10        1.58      1.07 o 
   7  10   4        0.24        1.60      1.60 o 
  -8  11   4        1.23        2.01      1.96 o 
  -7  11   4       12.78       13.28      3.41 o 
  -6  11   4       18.11       22.97      6.70 o 
  -5  11   4       28.54       20.84      5.08 o 
  -4  11   4        3.86        5.17      1.57 o 
  -3  11   4        8.12        6.65      1.93 o 
  -2  11   4        0.69        2.12      0.74 o 
  -1  11   4        2.65        3.29      1.50 o 
   0  11   4        5.13        6.78      1.97 o 
   1  11   4       28.02       20.88      2.41 o 
   2  11   4       38.37       43.26      7.21 o 
   3  11   4       41.89       39.82      4.73 o 
   4  11   4        0.02        0.93      1.60 o 
   5  11   4        1.82        3.79      1.94 o 
   6  11   4        2.28        0.99      1.31 o 
  -7  12   4        5.13        1.38      2.30 o 
  -6  12   4        0.00        1.64      1.61 o 
  -5  12   4        0.05       -0.09      1.88 o 
  -4  12   4       20.63       22.02      5.46 o 
  -3  12   4       12.61       13.01      3.55 o 
  -2  12   4       10.48       12.09      3.02 o 
  -1  12   4        0.00        0.96      1.28 o 
   0  12   4       48.60       45.99      3.98 o 
   1  12   4      119.20      148.24      5.12 o 
   2  12   4        4.74        4.95      1.92 o 
   3  12   4        0.68        2.56      1.32 o 
   4  12   4        0.22        0.01      1.68 o 
   5  12   4       21.58       21.62      6.09 o 
  -5  13   4        7.55        5.52      2.05 o 
  -4  13   4        2.95        1.99      2.79 o 
  -3  13   4       59.01       78.24      7.31 o 
  -2  13   4        9.91        7.42      2.80 o 
  -1  13   4        2.10        4.96      2.22 o 
   0  13   4       26.75       24.65      3.28 o 
   1  13   4        0.55        1.56      1.67 o 
   2  13   4        8.51        6.43      2.63 o 
   3  13   4        0.06        2.26      1.43 o 
  -3  14   4       40.39       52.81      9.76 o 
  -2  14   4        1.98        6.19      2.45 o 
  -1  14   4        5.35        6.38      2.06 o 
   0  14   4        2.50        2.27      1.75 o 
   1  14   4        2.57        2.16      1.22 o 
 -11   0   5       49.13       28.58     14.86 o 
  -9   0   5       60.12       58.45      4.39 o 
  -7   0   5       41.91       34.42      3.91 o 
  -5   0   5      520.99      513.78     12.99 o 
  -3   0   5      165.82      169.46      2.92 o 
  -1   0   5     2778.95     3001.51     34.18 o 
   1   0   5       86.94       63.87      0.75 o 
   3   0   5        8.07        6.81      1.48 o 
   5   0   5       86.34       84.94      1.75 o 
   7   0   5      264.49      269.51     37.21 o 
   9   0   5        0.08        2.36      1.06 o 
 -12   1   5        2.29        4.07      2.80 o 
 -11   1   5       91.08      101.65      7.26 o 
 -10   1   5        0.29       -3.79      3.01 o 
  -9   1   5        9.97       10.41      2.91 o 
  -8   1   5        9.80        9.49      2.93 o 
  -7   1   5        0.00        1.69      1.43 o 
  -6   1   5      239.67      234.97      6.20 o 
  -5   1   5       31.05       45.49      1.59 o 
  -4   1   5      325.87      333.87      6.36 o 
  -3   1   5      279.04      244.32      2.93 o 
  -2   1   5     1884.89     1890.46     12.97 o 
  -1   1   5      231.71      199.65      1.54 o 
   0   1   5      268.35      277.10      2.11 o 
   1   1   5       27.50       29.78      0.76 o 
   2   1   5       33.81       36.24      0.67 o 
   3   1   5      380.18      432.65      4.70 o 
   4   1   5        2.54        1.96      0.60 o 
   5   1   5       37.14       31.26      2.29 o 
   6   1   5       38.80       30.21      3.26 o 
   7   1   5        0.03        1.78      1.05 o 
   8   1   5       27.69       35.92      4.66 o 
   9   1   5        0.37        1.50      0.74 o 
 -12   2   5        2.38        1.32      1.70 o 
 -11   2   5        0.22       -0.13      1.84 o 
 -10   2   5        6.97        8.06      2.61 o 
  -9   2   5       15.56       13.42      3.51 o 
  -8   2   5       69.74       65.91      4.77 o 
  -7   2   5        9.82        9.08      3.60 o 
  -6   2   5       27.10       21.76      5.37 o 
  -5   2   5      218.33      203.97      3.79 o 
  -4   2   5     2651.46     2684.73     43.97 o 
  -3   2   5     1749.98     1813.70     15.79 o 
  -2   2   5       23.97       23.61      0.72 o 
  -1   2   5      669.84      628.29      5.18 o 
   0   2   5      790.81      734.41      5.91 o 
   1   2   5      158.96      152.05      1.07 o 
   2   2   5      110.95      107.90      1.21 o 
   3   2   5       21.98       20.38      0.91 o 
   4   2   5      201.05      200.73      4.05 o 
   5   2   5       11.57        7.99      1.86 o 
   6   2   5      273.79      293.39     12.85 o 
   7   2   5        4.14        3.45      1.22 o 
   8   2   5       10.93        7.12      1.90 o 
   9   2   5        0.60        1.62      1.14 o 
 -12   3   5        3.74        3.62      1.91 o 
 -11   3   5        9.30        9.74      3.57 o 
 -10   3   5       84.45      101.18     10.31 o 
  -9   3   5       26.74       26.95      8.83 o 
  -8   3   5        2.15        1.03      1.67 o 
  -7   3   5       23.92       28.57      6.49 o 
  -6   3   5        0.71        1.88      1.10 o 
  -5   3   5      316.23      320.96      5.44 o 
  -4   3   5        1.18        1.63      0.71 o 
  -3   3   5      298.65      296.84      4.87 o 
  -2   3   5     2216.23     2158.58     16.73 o 
  -1   3   5       29.31       21.26      0.44 o 
   0   3   5        0.72        0.66      0.22 o 
   1   3   5       44.67       36.52      0.63 o 
   2   3   5        7.74        9.15      0.66 o 
   3   3   5       91.95       92.53      1.86 o 
   4   3   5        1.67        0.92      0.48 o 
   5   3   5       17.52       17.93      1.22 o 
   6   3   5      104.40      106.88      4.52 o 
   7   3   5        0.75        1.94      0.89 o 
   8   3   5        0.97        2.89      1.62 o 
   9   3   5        0.09        2.68      1.26 o 
 -11   4   5       10.75       13.42      4.18 o 
 -10   4   5        7.68       12.37      3.69 o 
  -9   4   5       38.51       34.48      8.04 o 
  -8   4   5        1.66        1.83      1.73 o 
  -7   4   5        2.78        2.92      1.73 o 
  -6   4   5      169.34      196.36      4.56 o 
  -5   4   5      299.40      312.01      5.44 o 
  -4   4   5       47.27       61.05      2.59 o 
  -3   4   5      181.65      186.03      4.76 o 
  -2   4   5        7.89        7.44      1.37 o 
  -1   4   5      710.12      704.15      9.40 o 
   0   4   5      108.72      112.82      1.30 o 
   1   4   5       85.44       83.42      1.10 o 
   2   4   5        0.38        0.10      0.38 o 
   3   4   5      235.47      244.11      3.23 o 
   4   4   5        0.24        1.12      0.54 o 
   5   4   5       10.87        7.89      2.31 o 
   6   4   5       97.00       96.17      3.52 o 
   7   4   5       13.24       13.76      3.09 o 
   8   4   5        0.60        0.96      1.16 o 
   9   4   5        0.58        0.91      1.30 o 
 -11   5   5        7.46        3.53      2.97 o 
 -10   5   5        9.68        7.06      2.44 o 
  -9   5   5       55.66       49.89      4.57 o 
  -8   5   5        4.92        2.19      1.26 o 
  -7   5   5       81.00       88.20      4.02 o 
  -6   5   5        7.31        5.48      1.95 o 
  -5   5   5      234.52      247.82      3.47 o 
  -4   5   5        8.59        8.02      1.43 o 
  -3   5   5      222.81      248.12      3.66 o 
  -2   5   5       28.54       29.90      0.98 o 
  -1   5   5      220.42      240.08      2.70 o 
   0   5   5       28.80       20.60      0.83 o 
   1   5   5       58.68       66.33      1.99 o 
   2   5   5      464.99      522.41      4.30 o 
   3   5   5      186.10      177.95      2.40 o 
   4   5   5       68.89       69.46      1.98 o 
   5   5   5      238.83      247.51      4.24 o 
   6   5   5       77.19       70.00      4.20 o 
   7   5   5        5.70        4.99      1.39 o 
   8   5   5        2.24        1.01      1.35 o 
   9   5   5        5.71        4.33      2.21 o 
 -11   6   5        0.13        1.98      1.43 o 
 -10   6   5        0.87        1.33      2.19 o 
  -9   6   5        9.09        5.07      3.38 o 
  -8   6   5       22.73       20.14      4.24 o 
  -7   6   5       26.99       24.73      4.18 o 
  -6   6   5        6.19       10.36      1.65 o 
  -5   6   5        0.44        0.06      0.44 o 
  -4   6   5        2.22        2.19      0.45 o 
  -3   6   5        0.88        0.57      1.14 o 
  -2   6   5       40.17       42.90      1.67 o 
  -1   6   5        0.04        1.61      1.02 o 
   0   6   5      615.19      695.33      7.77 o 
   1   6   5       51.43       57.51      1.16 o 
   2   6   5       24.75       22.61      1.12 o 
   3   6   5       98.38       85.43      2.76 o 
   4   6   5        1.32        1.93      1.01 o 
   5   6   5        0.11       -0.17      1.25 o 
   6   6   5       39.96       35.98      2.32 o 
   7   6   5        0.30        1.34      1.09 o 
   8   6   5        1.48        2.22      1.17 o 
 -10   7   5       12.65       10.17      4.01 o 
  -9   7   5        2.58        7.12      2.60 o 
  -8   7   5        0.84        0.30      2.01 o 
  -7   7   5        0.05        1.01      0.80 o 
  -6   7   5       12.01       11.33      1.62 o 
  -5   7   5      160.21      163.90      2.97 o 
  -4   7   5        2.66        2.03      0.96 o 
  -3   7   5      115.35      119.45      3.11 o 
  -2   7   5        1.63        2.47      0.77 o 
  -1   7   5       25.50       21.17      0.96 o 
   0   7   5       98.68       94.10      2.65 o 
   1   7   5      155.01      161.93      2.50 o 
   2   7   5       42.12       42.06      1.91 o 
   3   7   5       64.51       70.80      3.03 o 
   4   7   5      326.98      347.53      6.29 o 
   5   7   5       39.30       24.30      3.29 o 
   6   7   5        5.64        3.28      1.65 o 
   7   7   5        1.53        3.00      1.37 o 
   8   7   5        5.52        6.88      3.16 o 
 -10   8   5       20.26       13.46      5.04 o 
  -9   8   5        3.76        0.88      2.01 o 
  -8   8   5        5.49        5.30      1.61 o 
  -7   8   5       38.58       39.64      3.13 o 
  -6   8   5       52.20       48.50      1.85 o 
  -5   8   5       29.75       32.11      2.35 o 
  -4   8   5        5.12        5.74      1.61 o 
  -3   8   5       13.77       14.63      2.19 o 
  -2   8   5       57.31       56.64      3.01 o 
  -1   8   5       39.39       39.57      1.63 o 
   0   8   5        0.68        0.53      0.57 o 
   1   8   5       16.72       21.42      1.56 o 
   2   8   5       16.51       20.50      3.03 o 
   3   8   5       47.94       60.25      3.82 o 
   4   8   5       58.25       66.30      3.05 o 
   5   8   5        4.67        4.22      1.35 o 
   6   8   5        1.48        1.47      0.94 o 
   7   8   5        7.36        5.46      3.16 o 
  -9   9   5        7.96        3.40      1.83 o 
  -8   9   5       16.28       12.15      3.57 o 
  -7   9   5       28.09       26.83      6.26 o 
  -6   9   5        3.35        2.82      1.08 o 
  -5   9   5       95.78       96.36      3.15 o 
  -4   9   5       14.12       13.09      2.59 o 
  -3   9   5       38.34       35.65      1.31 o 
  -2   9   5       10.68        9.78      1.26 o 
  -1   9   5       50.67       46.48      3.73 o 
   0   9   5        1.73        2.83      0.81 o 
   1   9   5       96.45      110.99      4.15 o 
   2   9   5        4.25        4.39      1.23 o 
   3   9   5        5.41        3.20      1.59 o 
   4   9   5        0.34        3.17      1.23 o 
   5   9   5       85.96       99.72      3.70 o 
   6   9   5        0.44        2.38      1.17 o 
   7   9   5        0.76        2.56      1.81 o 
  -8  10   5        0.01        3.13      1.95 o 
  -7  10   5       21.33       18.34      5.22 o 
  -6  10   5        0.10        2.78      1.50 o 
  -5  10   5        0.98        2.42      1.82 o 
  -4  10   5      119.80      122.72      4.95 o 
  -3  10   5        7.34        5.17      1.43 o 
  -2  10   5        0.47        0.77      0.98 o 
  -1  10   5       41.88       42.72      2.31 o 
   0  10   5        7.04        6.06      1.78 o 
   1  10   5        5.46        4.01      1.23 o 
   2  10   5       13.42       11.87      1.42 o 
   3  10   5        1.53        3.70      1.62 o 
   4  10   5        0.58        1.04      1.48 o 
   5  10   5        2.70        1.08      0.95 o 
   6  10   5        4.48        9.85      2.79 o 
  -8  11   5       33.94       25.45     10.63 o 
  -7  11   5        0.12        1.59      1.76 o 
  -6  11   5       10.44       10.13      3.57 o 
  -5  11   5        8.46       10.17      3.23 o 
  -4  11   5        2.36        5.76      2.69 o 
  -3  11   5        5.57        3.03      2.00 o 
  -2  11   5        0.69       -0.77      1.86 o 
  -1  11   5       24.80       22.25      2.85 o 
   0  11   5        2.15        1.16      1.73 o 
   1  11   5       64.12       65.53      4.40 o 
   2  11   5        3.59        2.75      1.65 o 
   3  11   5       20.22       22.86      4.79 o 
   4  11   5        0.92        0.87      1.19 o 
   5  11   5        1.09        1.54      1.40 o 
  -6  12   5        5.59        6.19      2.01 o 
  -5  12   5        0.26        0.32      1.80 o 
  -4  12   5        1.44        3.00      1.56 o 
  -3  12   5        2.58        4.50      2.05 o 
  -2  12   5        0.38        4.14      1.88 o 
  -1  12   5        1.96        1.59      1.23 o 
   0  12   5        0.84        1.63      1.71 o 
   1  12   5        2.55        2.11      1.43 o 
   2  12   5        0.26        0.43      1.78 o 
   3  12   5        8.38       13.25      4.11 o 
   4  12   5        0.52        2.65      1.31 o 
  -5  13   5        2.33        2.12      1.75 o 
  -4  13   5        5.34        9.05      3.67 o 
  -3  13   5        0.28        2.23      2.00 o 
  -2  13   5        8.07        7.95      2.98 o 
  -1  13   5        0.25        1.05      1.39 o 
   0  13   5       14.56       16.29      3.80 o 
   1  13   5       10.61        8.67      2.75 o 
   2  13   5        0.35        2.58      1.37 o 
   3  13   5        0.27        1.73      1.64 o 
  -1  14   5        3.12        1.91      1.42 o 
 -12   0   6        6.94        8.63      4.27 o 
 -10   0   6       16.71       11.36      6.12 o 
  -8   0   6        7.00       11.22      4.60 o 
  -6   0   6      559.30      580.36      9.60 o 
  -4   0   6      769.43      766.49     19.45 o 
  -2   0   6      301.74      273.09      6.02 o 
   0   0   6      221.73      204.12      3.40 o 
   2   0   6     1506.86     1705.14     23.28 o 
   4   0   6      488.09      514.73      9.53 o 
   6   0   6       11.33       21.42      4.48 o 
   8   0   6        7.45        5.38      2.00 o 
 -12   1   6        0.01        0.67      2.38 o 
 -11   1   6        0.95        0.36      3.05 o 
 -10   1   6      278.04      337.95      9.21 o 
  -9   1   6        2.09        3.15      1.43 o 
  -8   1   6        0.97        1.81      2.12 o 
  -7   1   6       34.77       36.90      6.63 o 
  -6   1   6      151.16      166.78      4.69 o 
  -5   1   6      192.47      192.76      5.40 o 
  -4   1   6      228.85      227.25      3.43 o 
  -3   1   6        8.74        9.87      1.11 o 
  -2   1   6      650.44      574.11      9.93 o 
  -1   1   6      175.00      173.24      1.84 o 
   0   1   6      520.25      517.70      5.43 o 
   1   1   6      309.32      291.22      2.92 o 
   2   1   6      132.80      142.54      1.53 o 
   3   1   6      104.83      101.29      1.74 o 
   4   1   6      216.42      219.66      3.29 o 
   5   1   6        1.30        1.19      0.78 o 
   6   1   6       50.80       41.28      2.82 o 
   7   1   6        6.54        6.01      1.64 o 
   8   1   6        0.97        1.21      0.93 o 
   9   1   6        1.71        1.74      0.94 o 
 -12   2   6        0.02        2.04      2.82 o 
 -11   2   6       21.76       15.17      7.05 o 
 -10   2   6        2.09        5.55      3.42 o 
  -9   2   6       65.03       67.02      3.47 o 
  -8   2   6        3.48        2.48      2.23 o 
  -7   2   6       25.69       26.21      3.93 o 
  -6   2   6       51.51       55.57      3.29 o 
  -5   2   6       92.87      113.67      2.51 o 
  -4   2   6       44.37       47.35      2.03 o 
  -3   2   6     2082.11     2092.14     23.77 o 
  -2   2   6     1004.40      927.01      6.92 o 
  -1   2   6     1369.79     1273.54     15.30 o 
   0   2   6      480.62      477.65      7.58 o 
   1   2   6        4.66        3.63      0.65 o 
   2   2   6      227.22      237.08      2.17 o 
   3   2   6       57.56       61.56      1.65 o 
   4   2   6        0.36        0.36      0.31 o 
   5   2   6       20.01       18.94      1.69 o 
   6   2   6       39.01       40.51      4.06 o 
   7   2   6      116.75      106.87      4.55 o 
   8   2   6        9.67        8.96      1.76 o 
   9   2   6        2.54        3.91      1.31 o 
 -11   3   6        2.22        3.41      2.40 o 
 -10   3   6        4.68        4.30      2.17 o 
  -9   3   6        1.00        3.11      2.51 o 
  -8   3   6       59.13       59.50      4.89 o 
  -7   3   6       88.76       82.72      3.69 o 
  -6   3   6        5.62        9.55      2.88 o 
  -5   3   6       30.91       26.46      1.49 o 
  -4   3   6      140.00      154.65      5.53 o 
  -3   3   6     1487.81     1468.42     15.58 o 
  -2   3   6      211.44      215.09      2.21 o 
  -1   3   6       38.63       39.82      0.75 o 
   0   3   6      485.18      516.54      6.82 o 
   1   3   6       12.05        9.20      0.40 o 
   2   3   6        9.11        7.60      0.71 o 
   3   3   6       28.61       35.11      1.16 o 
   4   3   6       34.69       32.96      1.13 o 
   5   3   6       48.26       46.66      1.71 o 
   6   3   6       45.95       55.00      3.38 o 
   7   3   6        3.91        2.69      1.31 o 
   8   3   6        8.40        4.13      1.94 o 
   9   3   6        3.82        3.64      2.27 o 
 -11   4   6        7.34        6.51      2.43 o 
 -10   4   6       14.59       12.80      3.64 o 
  -9   4   6        1.43        1.70      1.48 o 
  -8   4   6        0.33        1.41      3.00 o 
  -7   4   6      121.63      135.81      5.29 o 
  -6   4   6        2.75        2.83      0.98 o 
  -5   4   6        2.77        2.84      0.78 o 
  -4   4   6       37.07       41.88      1.36 o 
  -3   4   6       40.74       43.14      1.06 o 
  -2   4   6       29.52       39.13      1.25 o 
  -1   4   6      816.18      873.45     14.13 o 
   0   4   6      257.70      274.39      2.59 o 
   1   4   6      167.05      184.44      1.91 o 
   2   4   6       84.65       89.17      1.36 o 
   3   4   6      188.12      171.52      3.57 o 
   4   4   6       79.70       84.44      2.78 o 
   5   4   6        7.22        5.70      1.54 o 
   6   4   6      150.82      166.85      4.10 o 
   7   4   6        4.64        2.14      1.04 o 
   8   4   6        2.29        5.06      1.33 o 
   9   4   6        0.39        1.24      1.64 o 
 -11   5   6       20.96       20.30      6.42 o 
 -10   5   6       54.18       50.63      9.01 o 
  -9   5   6       31.85       27.74      7.45 o 
  -8   5   6       33.63       37.00      5.80 o 
  -7   5   6       18.50       17.17      3.45 o 
  -6   5   6        4.41        2.77      1.26 o 
  -5   5   6        0.68        0.96      1.08 o 
  -4   5   6       78.79       74.04      1.36 o 
  -3   5   6        1.44        1.12      0.84 o 
  -2   5   6      483.14      532.47      7.81 o 
  -1   5   6       54.53       55.89      1.86 o 
   0   5   6       11.94       14.61      0.70 o 
   1   5   6       49.45       45.41      0.97 o 
   2   5   6       95.44       93.25      1.77 o 
   3   5   6       12.39       12.88      1.25 o 
   4   5   6      197.56      209.95      4.51 o 
   5   5   6      395.06      397.50     10.34 o 
   6   5   6       24.98       25.57      2.66 o 
   7   5   6        0.20        0.51      0.64 o 
   8   5   6        3.99        4.31      1.68 o 
 -11   6   6        8.93        5.23      3.89 o 
 -10   6   6        7.16        5.67      2.36 o 
  -9   6   6        1.39        1.34      1.53 o 
  -8   6   6       17.56       16.95      3.89 o 
  -7   6   6       16.74       14.58      2.59 o 
  -6   6   6       60.04       65.48      2.94 o 
  -5   6   6      245.44      254.06      4.53 o 
  -4   6   6        5.57        4.63      1.00 o 
  -3   6   6        0.01        9.08      3.34 o 
  -2   6   6        1.00        1.15      0.68 o 
  -1   6   6       94.23       89.45      3.48 o 
   0   6   6      133.50      146.18      2.92 o 
   1   6   6      169.28      169.41      2.41 o 
   2   6   6      120.90      125.08      3.18 o 
   3   6   6      229.45      250.18      4.00 o 
   4   6   6      115.22      115.40      2.99 o 
   5   6   6      139.88      155.41      6.71 o 
   6   6   6        0.17        1.56      1.18 o 
   7   6   6        1.36        1.00      1.09 o 
   8   6   6        3.16        2.54      1.83 o 
 -10   7   6        1.23        1.92      1.19 o 
  -9   7   6        2.07        2.92      2.57 o 
  -8   7   6        0.09        0.72      0.96 o 
  -7   7   6        5.92        3.54      2.00 o 
  -6   7   6       53.65       49.26      2.99 o 
  -5   7   6       18.57       16.90      2.00 o 
  -4   7   6        7.15        4.58      1.99 o 
  -3   7   6        1.35        1.00      0.72 o 
  -2   7   6        0.23        2.51      1.45 o 
  -1   7   6       39.51       33.60      2.35 o 
   0   7   6       13.33       13.53      1.26 o 
   1   7   6       27.85       25.78      1.48 o 
   2   7   6      166.74      167.76      4.13 o 
   3   7   6      223.94      221.87      4.99 o 
   4   7   6      123.78      129.78      4.75 o 
   5   7   6      134.05      148.84      6.13 o 
   6   7   6        4.52        5.18      1.60 o 
   7   7   6        0.56       -0.22      1.43 o 
 -10   8   6        7.38        7.14      4.04 o 
  -9   8   6       12.52        9.25      4.05 o 
  -8   8   6       11.47        9.68      3.35 o 
  -7   8   6        6.55        6.18      1.48 o 
  -6   8   6       21.10       19.33      4.39 o 
  -5   8   6      391.45      403.52      5.70 o 
  -4   8   6      153.00      179.68      9.78 o 
  -3   8   6        0.61        1.51      1.20 o 
  -2   8   6        0.33        1.42      1.59 o 
  -1   8   6       60.04       67.24      4.22 o 
   0   8   6      378.81      401.77      4.58 o 
   1   8   6       14.93       13.83      1.84 o 
   2   8   6       11.78        9.21      2.10 o 
   3   8   6        7.15        9.91      1.90 o 
   4   8   6        4.53        2.05      1.31 o 
   5   8   6       39.92       38.54      2.82 o 
   6   8   6       16.79       14.54      3.93 o 
   7   8   6        1.29        2.97      2.32 o 
  -9   9   6        1.39        5.63      2.44 o 
  -8   9   6        2.81        1.95      2.07 o 
  -7   9   6        3.91        4.27      1.86 o 
  -6   9   6       11.41        9.71      2.13 o 
  -5   9   6       26.65       19.72      4.22 o 
  -4   9   6        7.59        2.98      1.92 o 
  -3   9   6       18.10       17.59      4.30 o 
  -2   9   6        3.28        6.90      1.36 o 
  -1   9   6      175.09      201.74      5.57 o 
   0   9   6        4.55        3.32      1.18 o 
   1   9   6       18.55       18.40      2.06 o 
   2   9   6       18.53       14.21      2.69 o 
   3   9   6        3.04        4.00      1.52 o 
   4   9   6        0.72        2.26      1.22 o 
   5   9   6        8.14        7.38      3.74 o 
   6   9   6        0.08        1.82      1.10 o 
  -8  10   6        6.11        5.25      3.69 o 
  -7  10   6        0.42        1.83      1.87 o 
  -6  10   6        0.00        1.08      1.82 o 
  -5  10   6        3.63        3.02      1.55 o 
  -4  10   6       51.07       52.21     12.93 o 
  -3  10   6        5.88        6.78      2.05 o 
  -2  10   6       29.57       24.05      4.31 o 
  -1  10   6      118.66      120.46      3.82 o 
   0  10   6      107.99      118.48      4.84 o 
   1  10   6        1.90        2.92      1.13 o 
   2  10   6        7.78        4.40      1.25 o 
   3  10   6       16.54       18.67      4.33 o 
   4  10   6       15.65       13.77      3.85 o 
   5  10   6       39.03       30.26      7.82 o 
   6  10   6        9.06        9.32      3.87 o 
  -7  11   6        1.87        1.36      2.20 o 
  -6  11   6        3.51        0.85      2.85 o 
  -5  11   6        0.81        2.12      2.00 o 
  -4  11   6       16.78       14.65      3.76 o 
  -3  11   6        0.12        1.36      1.03 o 
  -2  11   6        1.15        2.34      1.48 o 
  -1  11   6        8.50        9.90      2.04 o 
   0  11   6       16.18       15.85      2.45 o 
   1  11   6        1.73        2.82      1.22 o 
   2  11   6       10.21        9.65      2.64 o 
   3  11   6        1.02        1.85      1.10 o 
   4  11   6        0.04        0.61      1.38 o 
   5  11   6        6.81        4.32      1.85 o 
  -6  12   6        0.48        1.95      1.66 o 
  -5  12   6        2.72        3.69      1.87 o 
  -4  12   6       14.82       10.37      3.81 o 
  -3  12   6        3.95        5.74      2.95 o 
  -2  12   6        5.29        6.95      2.11 o 
  -1  12   6        1.03        3.11      1.53 o 
   0  12   6       81.70       93.82      5.79 o 
   1  12   6        7.57        8.69      2.01 o 
   2  12   6        3.84        3.54      1.66 o 
   3  12   6        4.52        2.79      2.19 o 
  -4  13   6        5.69        5.19      2.33 o 
  -3  13   6        7.46       14.47      4.94 o 
  -2  13   6        0.19        1.68      1.52 o 
  -1  13   6        3.19        2.86      1.33 o 
   0  13   6        9.28        4.91      2.26 o 
   1  13   6        0.04        3.47      1.91 o 
 -11   0   7       26.90       27.04      9.54 o 
  -9   0   7        1.15        3.29      2.68 o 
  -7   0   7        9.30       13.39      4.96 o 
  -5   0   7        0.04       -1.60      1.88 o 
  -3   0   7      859.35      863.51      9.86 o 
  -1   0   7      178.19      179.06      2.36 o 
   1   0   7      813.13      764.76     25.36 o 
   3   0   7      415.38      432.75      6.55 o 
   5   0   7      532.40      520.72     10.97 o 
   7   0   7        4.59        3.30      2.37 o 
 -12   1   7       22.83       20.87      7.06 o 
 -11   1   7      111.65      147.01     13.72 o 
 -10   1   7        8.77       11.80      3.76 o 
  -9   1   7       38.35       48.72      5.83 o 
  -8   1   7       56.51       53.99      3.68 o 
  -7   1   7      162.04      186.01      5.25 o 
  -6   1   7        1.12        1.97      0.89 o 
  -5   1   7        8.92       13.08      2.28 o 
  -4   1   7       68.58       67.52      2.02 o 
  -3   1   7       82.46       99.59      1.60 o 
  -2   1   7       21.50       19.40      0.76 o 
  -1   1   7      349.20      358.98      3.76 o 
   0   1   7      159.37      148.48      1.53 o 
   1   1   7       54.28       40.04      1.56 o 
   2   1   7        3.39        3.47      0.87 o 
   3   1   7      138.06      140.13      3.09 o 
   4   1   7      175.60      170.98      2.60 o 
   5   1   7       71.79       72.19      3.25 o 
   6   1   7      188.34      192.20      6.52 o 
   7   1   7       10.21        8.88      2.01 o 
   8   1   7        1.35        2.15      1.48 o 
 -12   2   7        0.26        1.32      2.52 o 
 -11   2   7       39.29       39.99     12.49 o 
 -10   2   7        1.04        2.77      1.14 o 
  -9   2   7       10.44       10.32      2.01 o 
  -8   2   7       41.68       39.69      3.39 o 
  -7   2   7        0.03        1.54      2.07 o 
  -6   2   7       78.71       92.48      4.19 o 
  -5   2   7       23.54       24.03      1.54 o 
  -4   2   7       32.67       41.18      1.66 o 
  -3   2   7      525.51      554.59      5.85 o 
  -2   2   7     1932.93     2053.36     18.78 o 
  -1   2   7        2.47        3.21      0.53 o 
   0   2   7       61.67       64.14      1.10 o 
   1   2   7      112.06      110.79      2.31 o 
   2   2   7        2.02        2.04      0.64 o 
   3   2   7        0.33        0.37      0.25 o 
   4   2   7        1.18        1.54      0.66 o 
   5   2   7       61.57       65.04      2.42 o 
   6   2   7        7.40        6.42      1.28 o 
   7   2   7        2.65        3.49      1.47 o 
   8   2   7        0.22        1.03      1.06 o 
 -11   3   7        2.97        4.09      1.43 o 
 -10   3   7        7.07        6.08      1.91 o 
  -9   3   7       17.95       15.57      5.16 o 
  -8   3   7        0.10        0.90      1.62 o 
  -7   3   7       36.32       27.84      7.74 o 
  -6   3   7       45.76       47.89      2.79 o 
  -5   3   7      124.07      120.93      2.85 o 
  -4   3   7      117.38      120.71      3.76 o 
  -3   3   7     2420.72     2726.88     20.37 o 
  -2   3   7      833.54      901.19     10.82 o 
  -1   3   7       27.75       41.29      1.05 o 
   0   3   7       59.51       74.07      0.84 o 
   1   3   7        2.53        3.21      0.69 o 
   2   3   7        1.99        1.71      0.52 o 
   3   3   7       97.34       90.61      1.60 o 
   4   3   7      776.30      857.05     12.92 o 
   5   3   7      406.47      430.51      4.88 o 
   6   3   7       58.59       54.77      1.99 o 
   7   3   7        6.48        7.56      2.01 o 
   8   3   7        3.02        2.10      2.08 o 
 -11   4   7        8.28       12.90      4.14 o 
 -10   4   7       38.84       51.03      7.32 o 
  -9   4   7        9.20       11.25      4.39 o 
  -8   4   7       24.20       28.27      6.26 o 
  -7   4   7        1.43        3.06      1.47 o 
  -6   4   7       41.19       46.53      1.83 o 
  -5   4   7      119.03      144.79      3.31 o 
  -4   4   7      288.50      305.70      3.01 o 
  -3   4   7        0.66        1.58      0.87 o 
  -2   4   7       58.94       58.15      1.91 o 
  -1   4   7      411.35      461.16      7.19 o 
   0   4   7       33.02       28.70      0.85 o 
   1   4   7       14.65       14.50      0.94 o 
   2   4   7       37.87       38.65      1.06 o 
   3   4   7       88.92       88.99      1.57 o 
   4   4   7       69.85       68.31      2.39 o 
   5   4   7      110.60      128.20      4.37 o 
   6   4   7        8.98        7.07      1.61 o 
   7   4   7        0.79        0.05      2.74 o 
   8   4   7        1.98        1.12      1.70 o 
 -11   5   7        0.19        1.42      1.49 o 
 -10   5   7       26.77       22.27      5.95 o 
  -9   5   7       10.86        9.98      2.46 o 
  -8   5   7       25.13       26.46      4.62 o 
  -7   5   7       20.38       19.96      3.18 o 
  -6   5   7       28.08       33.34      1.94 o 
  -5   5   7        0.32        1.10      0.65 o 
  -4   5   7       23.62       19.19      1.84 o 
  -3   5   7        0.05        0.83      0.67 o 
  -2   5   7        0.05        1.34      0.55 o 
  -1   5   7      173.83      199.01      2.67 o 
   0   5   7      214.00      207.19      2.23 o 
   1   5   7      101.36       96.99      2.52 o 
   2   5   7        9.89       11.25      0.96 o 
   3   5   7      180.65      183.22      4.83 o 
   4   5   7       70.37       70.71      2.80 o 
   5   5   7       75.38       72.28      3.04 o 
   6   5   7        7.51        7.69      1.65 o 
   7   5   7        0.05        0.01      0.92 o 
   8   5   7        1.01        1.73      1.93 o 
 -10   6   7        0.44        2.16      2.08 o 
  -9   6   7        3.19        2.85      2.14 o 
  -8   6   7        3.45        2.78      1.61 o 
  -7   6   7       88.30       82.04      5.53 o 
  -6   6   7       24.36       22.55      1.29 o 
  -5   6   7        2.48        2.88      1.37 o 
  -4   6   7        0.00        1.67      0.82 o 
  -3   6   7       32.33       31.60      2.28 o 
  -2   6   7        1.68        1.14      0.97 o 
  -1   6   7       93.05      101.42      4.45 o 
   0   6   7       30.43       30.84      1.46 o 
   1   6   7        0.01        0.69      0.88 o 
   2   6   7      133.45      134.55      1.93 o 
   3   6   7        0.12        1.20      1.04 o 
   4   6   7        0.07        1.56      1.06 o 
   5   6   7       77.80       91.09      6.65 o 
   6   6   7        3.05        1.04      1.64 o 
   7   6   7        0.83        2.09      2.20 o 
 -10   7   7        1.11        1.31      1.77 o 
  -9   7   7        0.12        1.87      1.59 o 
  -8   7   7      106.54      120.93      4.52 o 
  -7   7   7        1.67        0.49      1.24 o 
  -6   7   7      176.00      191.15      4.96 o 
  -5   7   7       38.70       36.24      2.26 o 
  -4   7   7       35.51       30.63      3.65 o 
  -3   7   7        3.51        3.30      1.08 o 
  -2   7   7        0.40        1.03      1.02 o 
  -1   7   7       39.09       35.87      2.30 o 
   0   7   7       15.23       16.10      1.07 o 
   1   7   7       67.37       71.43      2.57 o 
   2   7   7      116.47      122.89      3.16 o 
   3   7   7       25.06       18.79      3.88 o 
   4   7   7      267.32      296.14      8.16 o 
   5   7   7       13.80       13.91      2.80 o 
   6   7   7        0.81        2.08      1.49 o 
   7   7   7        0.25        1.87      1.78 o 
  -9   8   7        0.02        2.72      1.50 o 
  -8   8   7        3.76        4.24      1.79 o 
  -7   8   7        0.01        0.59      2.05 o 
  -6   8   7        7.05        8.28      1.92 o 
  -5   8   7       90.20       93.80      4.11 o 
  -4   8   7        3.15        2.60      1.02 o 
  -3   8   7        0.00        2.50      1.77 o 
  -2   8   7       61.71       59.87      2.69 o 
  -1   8   7       85.46       87.21      2.57 o 
   0   8   7      127.74      126.64      3.14 o 
   1   8   7       39.27       35.22      2.92 o 
   2   8   7       20.05       22.43      2.55 o 
   3   8   7        4.83        6.06      1.18 o 
   4   8   7        0.02        1.16      1.15 o 
   5   8   7        4.59        3.08      4.03 o 
   6   8   7        0.43        2.98      1.98 o 
  -9   9   7        0.19       -0.41      2.56 o 
  -8   9   7        2.87        4.44      3.10 o 
  -7   9   7        5.28        6.55      2.97 o 
  -6   9   7        0.24        1.55      2.00 o 
  -5   9   7       72.94       77.49      3.21 o 
  -4   9   7       22.85       25.42      4.77 o 
  -3   9   7       18.84       18.18      3.16 o 
  -2   9   7       90.80       90.78      3.71 o 
  -1   9   7       16.32       12.48      2.44 o 
   0   9   7       70.27       69.71      4.13 o 
   1   9   7        5.62        3.60      1.13 o 
   2   9   7       11.20        6.32      1.80 o 
   3   9   7        1.95        2.33      1.02 o 
   4   9   7       16.13       10.02      4.12 o 
   5   9   7       44.04       41.89      6.95 o 
   6   9   7        0.01        1.51      2.97 o 
  -8  10   7        7.23        5.02      2.13 o 
  -7  10   7        0.27        1.05      1.42 o 
  -6  10   7       14.39       13.69      3.40 o 
  -5  10   7        1.81        1.63      1.87 o 
  -4  10   7        0.05        2.10      1.79 o 
  -3  10   7        0.35        0.17      1.63 o 
  -2  10   7        2.48        3.32      1.85 o 
  -1  10   7        0.12        0.91      0.94 o 
   0  10   7       13.42       11.29      2.77 o 
   1  10   7        0.01        1.14      0.84 o 
   2  10   7        0.23        0.89      0.78 o 
   3  10   7       38.13       37.74      3.54 o 
   4  10   7       13.91       10.92      4.01 o 
   5  10   7       28.88       17.94      7.36 o 
  -7  11   7        2.82        3.06      1.65 o 
  -6  11   7        2.03        4.19      1.91 o 
  -5  11   7        1.50        2.23      3.24 o 
  -4  11   7        4.72        3.03      2.22 o 
  -3  11   7        4.35        4.13      1.34 o 
  -2  11   7        0.01        1.71      1.06 o 
  -1  11   7        8.61        3.96      1.49 o 
   0  11   7       60.66       71.32      4.18 o 
   1  11   7        0.02        1.57      1.33 o 
   2  11   7        4.82        4.48      1.74 o 
   3  11   7        5.00        6.67      2.50 o 
   4  11   7       75.60       90.56     10.06 o 
  -6  12   7        1.22        2.43      3.40 o 
  -5  12   7        7.48        6.44      2.98 o 
  -4  12   7        0.23        1.08      2.02 o 
  -3  12   7        0.14        1.29      1.36 o 
  -2  12   7        0.14        1.50      1.39 o 
  -1  12   7       15.27       16.77      2.67 o 
   0  12   7        6.11        5.91      4.70 o 
   1  12   7       10.43        7.37      1.90 o 
   2  12   7        0.23        0.21      0.96 o 
  -3  13   7        7.75       10.97      2.97 o 
  -2  13   7       15.66       15.31      2.99 o 
  -1  13   7       32.88       32.45      4.76 o 
   0  13   7       18.25       23.16      3.24 o 
 -10   0   8        2.53        0.70      3.22 o 
  -8   0   8       37.63       48.81      4.50 o 
  -6   0   8       10.32        7.93      2.87 o 
  -4   0   8      204.57      208.37      4.92 o 
  -2   0   8       40.40       49.56      2.47 o 
   0   0   8      132.48      155.51      8.29 o 
   2   0   8       95.47      114.43      9.45 o 
   4   0   8       86.06       80.01      2.28 o 
   6   0   8       85.22      105.56      6.79 o 
   8   0   8        9.66       12.86      5.22 o 
 -11   1   8        0.71       -0.61      2.62 o 
 -10   1   8        5.45        4.30      2.07 o 
  -9   1   8       32.35       30.79      6.47 o 
  -8   1   8       77.98       70.58      3.49 o 
  -7   1   8        7.15        9.64      3.09 o 
  -6   1   8        6.08        6.39      1.32 o 
  -5   1   8      167.18      197.84      3.89 o 
  -4   1   8      138.67      136.81      2.83 o 
  -3   1   8        0.74        1.85      0.88 o 
  -2   1   8        0.00        1.51      0.52 o 
  -1   1   8       11.66        8.95      0.48 o 
   0   1   8       92.21      108.01      2.02 o 
   1   1   8       18.90       19.04      1.33 o 
   2   1   8       53.37       56.42      1.77 o 
   3   1   8      197.44      209.45      3.40 o 
   4   1   8      117.65      125.71      3.62 o 
   5   1   8        2.31        1.37      1.07 o 
   6   1   8        4.18        1.77      1.23 o 
   7   1   8        5.45        8.00      3.65 o 
   8   1   8        0.39        2.12      1.44 o 
 -11   2   8        0.77        2.66      1.63 o 
 -10   2   8        7.61        9.47      3.45 o 
  -9   2   8        2.34        2.79      1.61 o 
  -8   2   8        3.92        6.53      1.89 o 
  -7   2   8       66.41       76.93      9.69 o 
  -6   2   8       52.69       56.34      2.94 o 
  -5   2   8       23.66       19.10      3.64 o 
  -4   2   8      182.29      178.13      2.99 o 
  -3   2   8     1645.10     1815.11     19.37 o 
  -2   2   8      185.79      179.34      3.23 o 
  -1   2   8       77.13       67.24      1.32 o 
   0   2   8        0.75        1.39      0.47 o 
   1   2   8       50.59       54.67      1.12 o 
   2   2   8       39.42       40.33      1.55 o 
   3   2   8       16.37       18.84      1.58 o 
   4   2   8        4.62        5.35      1.15 o 
   5   2   8      186.14      194.65      4.75 o 
   6   2   8        1.60        0.37      1.34 o 
   7   2   8        9.05        8.16      3.46 o 
   8   2   8        3.79        9.68      3.19 o 
 -11   3   8       28.62       25.24      7.26 o 
 -10   3   8        7.63        7.97      3.07 o 
  -9   3   8       10.86        7.24      3.65 o 
  -8   3   8        0.39        1.78      0.94 o 
  -7   3   8       33.12       35.29      3.59 o 
  -6   3   8      108.55      113.34      3.95 o 
  -5   3   8       60.79       68.01      1.58 o 
  -4   3   8       54.06       57.87      1.97 o 
  -3   3   8      116.11      111.72      2.60 o 
  -2   3   8        3.03        1.42      0.55 o 
  -1   3   8      119.44      121.56      2.48 o 
   0   3   8        1.51        1.19      0.50 o 
   1   3   8       92.22       95.92      2.30 o 
   2   3   8        0.47        1.49      0.84 o 
   3   3   8      193.73      211.31      3.08 o 
   4   3   8        1.69        0.32      0.79 o 
   5   3   8       88.29       96.54      4.51 o 
   6   3   8        8.24        8.59      2.32 o 
   7   3   8        0.05        1.48      1.00 o 
 -11   4   8        6.71        6.76      2.95 o 
 -10   4   8        1.02        3.04      2.21 o 
  -9   4   8        2.42        2.55      1.41 o 
  -8   4   8       39.90       43.76      4.10 o 
  -7   4   8        5.64        2.51      1.11 o 
  -6   4   8        0.13        1.54      0.98 o 
  -5   4   8       23.37       27.47      1.92 o 
  -4   4   8      394.66      422.21      3.76 o 
  -3   4   8      731.60      804.33     12.55 o 
  -2   4   8       21.29       20.89      1.49 o 
  -1   4   8       46.57       48.46      0.85 o 
   0   4   8       39.38       40.95      1.14 o 
   1   4   8       37.02       43.30      1.70 o 
   2   4   8      110.42      121.99      2.50 o 
   3   4   8        3.54        4.05      0.65 o 
   4   4   8       77.81       73.45      3.54 o 
   5   4   8      173.08      179.84      4.99 o 
   6   4   8        8.18        4.50      1.58 o 
   7   4   8        0.03        0.79      1.12 o 
 -11   5   8        1.86        1.24      2.42 o 
 -10   5   8        8.49        7.77      2.25 o 
  -9   5   8        0.15        1.70      1.63 o 
  -8   5   8       66.52       72.65      7.59 o 
  -7   5   8        3.57        2.75      1.23 o 
  -6   5   8       63.88       74.30      3.80 o 
  -5   5   8        0.05        0.69      0.42 o 
  -4   5   8        1.31        1.83      1.39 o 
  -3   5   8       14.62       18.56      2.89 o 
  -2   5   8      109.22      111.45      2.59 o 
  -1   5   8       27.36       28.47      1.37 o 
   0   5   8        3.64        3.10      0.71 o 
   1   5   8        0.20        0.41      0.35 o 
   2   5   8       49.44       44.43      1.32 o 
   3   5   8       26.32       27.26      2.39 o 
   4   5   8       43.76       47.11      1.99 o 
   5   5   8       11.17        8.75      2.69 o 
   6   5   8       26.13       23.51      4.13 o 
   7   5   8        5.85        7.87      3.07 o 
 -10   6   8        2.17        2.20      1.68 o 
  -9   6   8        5.26        4.68      1.92 o 
  -8   6   8       11.08       11.39      2.76 o 
  -7   6   8        8.01        5.84      1.86 o 
  -6   6   8      131.10      151.84      4.77 o 
  -5   6   8        2.92        2.28      0.95 o 
  -4   6   8        3.60        0.84      1.65 o 
  -3   6   8       95.57      105.32      2.87 o 
  -2   6   8        0.03        2.29      1.41 o 
  -1   6   8       29.91       25.75      2.81 o 
   0   6   8      142.86      152.73      2.05 o 
   1   6   8        0.28        0.49      0.97 o 
   2   6   8       69.23       76.67      4.15 o 
   3   6   8      173.02      172.26      3.66 o 
   4   6   8       31.12       21.91      6.53 o 
   5   6   8        3.02        3.72      2.54 o 
   6   6   8        0.49        2.52      1.73 o 
   7   6   8       11.43       11.51      3.74 o 
 -10   7   8        1.23        1.38      2.27 o 
  -9   7   8        2.39        2.45      2.53 o 
  -8   7   8        0.03        0.58      1.34 o 
  -7   7   8        3.39        2.83      1.13 o 
  -6   7   8        0.53        3.13      1.28 o 
  -5   7   8       90.28      104.99      4.21 o 
  -4   7   8        0.01        1.31      1.26 o 
  -3   7   8       19.85       20.01      3.08 o 
  -2   7   8      121.66      119.25      4.21 o 
  -1   7   8        4.21        4.02      1.29 o 
   0   7   8        3.05        3.01      1.24 o 
   1   7   8       16.07       18.23      3.22 o 
   2   7   8       42.08       43.81      5.24 o 
   3   7   8      198.28      228.94      5.52 o 
   4   7   8       28.99       17.19      5.40 o 
   5   7   8       10.15       11.06      3.73 o 
   6   7   8        0.01        1.96      1.82 o 
  -9   8   8        0.02        1.40      4.13 o 
  -8   8   8        1.97        2.41      1.65 o 
  -7   8   8        1.78        0.86      1.12 o 
  -6   8   8       48.47       45.97      4.30 o 
  -5   8   8        6.79        7.32      1.75 o 
  -4   8   8       97.35      109.51      4.32 o 
  -3   8   8        2.49        1.79      1.20 o 
  -2   8   8        0.24        1.07      1.43 o 
  -1   8   8       18.68       18.21      2.73 o 
   0   8   8        0.84        1.09      1.04 o 
   1   8   8        0.17        0.55      1.13 o 
   2   8   8        4.42        3.85      1.25 o 
   3   8   8        0.13        0.83      0.93 o 
   4   8   8       47.86       56.61      5.36 o 
   5   8   8       14.41       11.47      6.14 o 
   6   8   8        5.69        4.36      2.68 o 
  -8   9   8       27.87       28.30      6.16 o 
  -7   9   8        5.35        3.90      2.32 o 
  -6   9   8        0.08        0.24      1.76 o 
  -5   9   8       22.54       17.43      3.84 o 
  -4   9   8       47.65       64.85      6.55 o 
  -3   9   8        0.89        3.20      1.45 o 
  -2   9   8        1.74        2.86      1.32 o 
  -1   9   8        8.75        8.54      1.89 o 
   0   9   8       31.28       30.76      2.67 o 
   1   9   8        0.84        0.90      0.79 o 
   2   9   8       15.67       14.54      2.67 o 
   3   9   8        0.14        1.09      1.05 o 
   4   9   8       29.56       27.83     10.55 o 
   5   9   8        0.57        1.86      1.74 o 
  -8  10   8        3.32        2.20      1.66 o 
  -7  10   8        2.24        2.22      1.76 o 
  -6  10   8        0.58        2.11      1.64 o 
  -5  10   8       10.25        9.08      2.94 o 
  -4  10   8       20.26       19.58      5.03 o 
  -3  10   8        7.49        6.21      1.79 o 
  -2  10   8       43.80       48.11      5.14 o 
  -1  10   8        1.11        1.66      0.88 o 
   0  10   8        1.52        1.95      0.93 o 
   1  10   8        5.95        5.60      1.93 o 
   2  10   8       15.97       12.55      2.75 o 
   3  10   8       21.67       30.13      6.28 o 
   4  10   8       15.66       13.69      3.67 o 
  -6  11   8        1.99        1.83      2.12 o 
  -5  11   8        0.71        2.04      1.34 o 
  -4  11   8        0.14        1.79      1.23 o 
  -3  11   8        1.88        3.25      1.61 o 
  -2  11   8        1.24        1.99      1.26 o 
  -1  11   8        1.08        3.50      1.22 o 
   0  11   8        3.33        3.62      1.26 o 
   1  11   8        0.33        3.42      1.59 o 
   2  11   8       17.76       19.42      8.90 o 
   3  11   8        0.91        1.75      1.31 o 
  -5  12   8        6.85        6.28      2.83 o 
  -4  12   8        2.55        4.73      2.03 o 
  -3  12   8        0.19        1.75      1.33 o 
  -2  12   8        0.09        2.58      1.41 o 
  -1  12   8        0.03        1.53      1.26 o 
   0  12   8       11.21       11.07      3.54 o 
   1  12   8        0.01        1.28      1.65 o 
 -11   0   9       30.11       25.50     12.89 o 
  -9   0   9       15.48       14.48      6.12 o 
  -7   0   9      194.74      205.25      8.56 o 
  -5   0   9      180.15      179.33      4.82 o 
  -3   0   9      178.08      143.44      2.68 o 
  -1   0   9      147.49      138.83      4.32 o 
   1   0   9        1.65        3.74      1.87 o 
   3   0   9       52.39       49.45      4.59 o 
   5   0   9      135.21      155.20      7.30 o 
   7   0   9        1.24        2.97      2.25 o 
 -11   1   9        3.78        4.79      2.23 o 
 -10   1   9        4.88        4.73      1.55 o 
  -9   1   9       40.28       27.07      7.22 o 
  -8   1   9        1.37        1.91      1.36 o 
  -7   1   9       57.24       57.15      6.11 o 
  -6   1   9       19.79       22.57      3.95 o 
  -5   1   9       24.32       24.77      2.08 o 
  -4   1   9       14.49       14.41      2.15 o 
  -3   1   9        1.00        1.17      0.60 o 
  -2   1   9        1.16        2.66      0.53 o 
  -1   1   9        9.65       10.83      0.64 o 
   0   1   9        2.68        1.95      0.41 o 
   1   1   9      417.10      481.30      7.76 o 
   2   1   9        5.50        5.07      0.72 o 
   3   1   9      133.58      126.89      3.25 o 
   4   1   9        5.87        7.00      2.26 o 
   5   1   9       12.08       11.18      2.85 o 
   6   1   9        1.15        2.33      1.90 o 
   7   1   9        1.39        2.53      1.77 o 
 -11   2   9        2.55        2.52      2.11 o 
 -10   2   9        0.01        4.52      2.69 o 
  -9   2   9        0.19        2.51      1.31 o 
  -8   2   9       24.97       23.87      4.54 o 
  -7   2   9        0.13        1.97      1.14 o 
  -6   2   9       30.54       28.48      3.82 o 
  -5   2   9       18.31       16.98      2.29 o 
  -4   2   9      120.11      118.31      3.37 o 
  -3   2   9      253.93      269.85      5.64 o 
  -2   2   9        8.76        7.77      0.78 o 
  -1   2   9       61.93       61.18      1.78 o 
   0   2   9       10.02       12.17      1.54 o 
   1   2   9       20.29       19.51      1.37 o 
   2   2   9       31.54       29.44      1.16 o 
   3   2   9       24.27       20.49      2.79 o 
   4   2   9      176.07      194.17      9.19 o 
   5   2   9       16.70       13.10      3.67 o 
   6   2   9        4.23        3.83      2.43 o 
   7   2   9        0.50        1.93      2.54 o 
 -11   3   9       12.38        6.75      2.54 o 
 -10   3   9        8.50        4.74      3.53 o 
  -9   3   9       36.46       28.35      6.77 o 
  -8   3   9        1.65        2.84      1.29 o 
  -7   3   9        2.30        1.58      1.20 o 
  -6   3   9       34.95       33.30      3.38 o 
  -5   3   9        7.92        7.04      1.08 o 
  -4   3   9      456.45      495.92      7.36 o 
  -3   3   9        1.53        3.43      1.34 o 
  -2   3   9      110.05      119.50      1.74 o 
  -1   3   9        5.33        5.34      0.52 o 
   0   3   9       59.86       61.56      1.92 o 
   1   3   9       41.86       38.05      1.67 o 
   2   3   9       83.07       87.82      2.74 o 
   3   3   9        7.33        6.09      1.56 o 
   4   3   9       14.74       12.84      3.05 o 
   5   3   9       56.07       58.52      4.26 o 
   6   3   9        9.15        2.84      3.11 o 
   7   3   9       10.16       10.32      3.43 o 
 -11   4   9        0.03        1.02      1.39 o 
 -10   4   9       27.08       25.28      5.64 o 
  -9   4   9        1.23        1.39      1.10 o 
  -8   4   9       13.37       13.05      2.87 o 
  -7   4   9        2.56        3.24      1.74 o 
  -6   4   9       14.70       14.33      2.28 o 
  -5   4   9       22.27       22.17      2.36 o 
  -4   4   9       17.59       15.08      1.22 o 
  -3   4   9        0.57        0.96      0.48 o 
  -2   4   9       70.05       65.40      1.57 o 
  -1   4   9       12.24       12.80      0.77 o 
   0   4   9        5.10        3.92      0.88 o 
   1   4   9        1.99        2.17      0.69 o 
   2   4   9        5.25        4.46      1.31 o 
   3   4   9      110.05      120.75      4.36 o 
   4   4   9      112.47      124.17      3.50 o 
   5   4   9        3.47        2.15      1.53 o 
   6   4   9        9.91        9.61      2.80 o 
   7   4   9        1.74        4.50      2.51 o 
 -10   5   9        5.61        3.54      1.79 o 
  -9   5   9        3.50        1.79      1.84 o 
  -8   5   9       33.60       25.49      6.76 o 
  -7   5   9       29.70       35.76      3.91 o 
  -6   5   9        6.74        6.48      1.56 o 
  -5   5   9       22.34       26.69      1.66 o 
  -4   5   9      120.03      119.62      3.37 o 
  -3   5   9       26.86       27.85      1.65 o 
  -2   5   9       30.97       33.11      1.54 o 
  -1   5   9        6.58        6.94      1.05 o 
   0   5   9        0.59        0.29      0.27 o 
   1   5   9        2.85        1.34      1.18 o 
   2   5   9      114.11      126.62      6.74 o 
   3   5   9      361.11      414.77     12.91 o 
   4   5   9       93.10       93.80      6.06 o 
   5   5   9        3.45        4.01      1.95 o 
   6   5   9        2.72        2.90      2.36 o 
 -10   6   9        0.62        3.06      2.97 o 
  -9   6   9        0.49        0.74      1.40 o 
  -8   6   9        1.07        3.20      1.72 o 
  -7   6   9       19.01       20.80      4.57 o 
  -6   6   9       22.79       23.37      4.85 o 
  -5   6   9        0.33        1.80      1.25 o 
  -4   6   9       74.45       78.71      3.50 o 
  -3   6   9        0.79        1.89      0.98 o 
  -2   6   9        2.94        3.73      1.05 o 
  -1   6   9       17.50       17.29      1.46 o 
   0   6   9       21.24       20.73      1.25 o 
   1   6   9      219.96      242.93      6.38 o 
   2   6   9        1.80        4.18      1.97 o 
   3   6   9       24.05       18.58      4.35 o 
   4   6   9      139.30      147.99      7.65 o 
   5   6   9        4.10        3.43      1.84 o 
   6   6   9        0.09        0.07      2.06 o 
  -9   7   9        3.07        0.76      2.41 o 
  -8   7   9        9.42        6.20      1.71 o 
  -7   7   9       76.23       82.62      4.73 o 
  -6   7   9       62.49       69.46      6.00 o 
  -5   7   9        5.68        5.64      1.50 o 
  -4   7   9       24.18       24.61      4.01 o 
  -3   7   9        6.27        6.62      1.52 o 
  -2   7   9       31.02       36.40      5.22 o 
  -1   7   9        7.02        5.13      1.65 o 
   0   7   9       62.87       62.75      2.88 o 
   1   7   9        0.99        1.05      2.11 o 
   2   7   9       30.86       39.95      2.79 o 
   3   7   9        1.01        2.31      1.73 o 
   4   7   9       52.54       45.59      4.11 o 
   5   7   9        1.18        1.67      1.67 o 
  -9   8   9        1.62        2.11      2.47 o 
  -8   8   9        0.01        3.16      1.77 o 
  -7   8   9       13.30       12.42      2.91 o 
  -6   8   9       34.03       27.20      3.90 o 
  -5   8   9       30.29       30.46      5.55 o 
  -4   8   9       52.43       61.38      3.42 o 
  -3   8   9       77.24       88.48      4.93 o 
  -2   8   9       26.73       27.53      5.39 o 
  -1   8   9        1.15        1.77      1.02 o 
   0   8   9        0.48        1.46      0.73 o 
   1   8   9        3.98        4.38      1.15 o 
   2   8   9       60.80       76.05      4.48 o 
   3   8   9       45.81       51.84      7.77 o 
   4   8   9       30.00       23.94      6.38 o 
   5   8   9        1.67        3.00      2.37 o 
  -8   9   9        0.00        1.46      1.82 o 
  -7   9   9        0.24        2.62      1.58 o 
  -6   9   9        7.12        6.27      2.34 o 
  -5   9   9        0.27        0.85      0.84 o 
  -4   9   9        2.11        4.09      1.48 o 
  -3   9   9        0.00        1.83      0.95 o 
  -2   9   9      106.74      126.94      6.47 o 
  -1   9   9        0.69        1.35      1.10 o 
   0   9   9        9.72        7.27      1.91 o 
   1   9   9        2.54        2.04      1.08 o 
   2   9   9        0.35        0.94      1.22 o 
   3   9   9       21.23       14.14      5.48 o 
   4   9   9       26.35       18.58      8.16 o 
  -7  10   9        0.00        2.46      1.12 o 
  -6  10   9        1.47        1.99      1.42 o 
  -5  10   9        0.27        2.47      1.44 o 
  -4  10   9        0.29        3.13      1.10 o 
  -3  10   9        0.15        1.01      1.53 o 
  -2  10   9        9.64        9.12      1.86 o 
  -1  10   9       28.58       22.08      5.20 o 
   0  10   9        1.93        1.70      0.78 o 
   1  10   9        0.08        1.42      0.99 o 
   2  10   9        6.69        8.91      3.02 o 
   3  10   9        2.28        3.13      1.88 o 
  -6  11   9        5.42        6.20      1.94 o 
  -5  11   9        2.71        1.95      1.25 o 
  -4  11   9        7.88        8.21      2.78 o 
  -3  11   9        7.65        9.90      2.57 o 
  -2  11   9        1.42        2.03      1.03 o 
  -1  11   9       12.12       10.98      2.21 o 
   0  11   9        0.05        3.03      1.65 o 
   1  11   9        5.07        4.73      2.53 o 
   2  11   9        0.52        2.24      1.69 o 
  -3  12   9        1.07        1.41      1.13 o 
  -2  12   9        1.28        2.51      1.45 o 
  -1  12   9        0.03        2.57      1.37 o 
 -10   0  10       30.23       19.76      9.86 o 
  -8   0  10       92.20      111.13      7.32 o 
  -6   0  10        2.38        2.38      1.10 o 
  -4   0  10      332.97      331.52      9.14 o 
  -2   0  10       45.46       48.30      4.29 o 
   0   0  10       58.02       48.11      5.04 o 
   2   0  10        6.42        5.03      2.30 o 
   4   0  10      145.81      149.38      6.37 o 
   6   0  10        4.93        3.98      3.50 o 
 -11   1  10        0.11        1.06      1.70 o 
 -10   1  10       24.16       16.28      7.45 o 
  -9   1  10       27.98       23.38      6.47 o 
  -8   1  10        0.64        1.65      0.83 o 
  -7   1  10        5.25        4.08      1.51 o 
  -6   1  10       21.40       20.07      3.09 o 
  -5   1  10      116.45      119.97      2.57 o 
  -4   1  10       20.08       24.16      2.34 o 
  -3   1  10        1.88        1.44      0.46 o 
  -2   1  10        7.71        7.85      0.77 o 
  -1   1  10       41.87       38.70      1.55 o 
   0   1  10       59.54       57.11      1.97 o 
   1   1  10        0.75        0.53      0.89 o 
   2   1  10       31.06       28.76      5.43 o 
   3   1  10       24.70       24.31      6.66 o 
   4   1  10       33.23       38.25      3.76 o 
   5   1  10        4.01        3.39      2.35 o 
   6   1  10        3.25        1.21      1.92 o 
 -11   2  10        0.00        1.00      1.45 o 
 -10   2  10        1.41        0.51      1.96 o 
  -9   2  10        1.24        1.40      1.43 o 
  -8   2  10       30.01       30.62      3.14 o 
  -7   2  10        2.85        2.69      0.99 o 
  -6   2  10        2.64        2.77      0.82 o 
  -5   2  10      365.45      413.83      7.29 o 
  -4   2  10        0.59        1.19      0.83 o 
  -3   2  10      143.50      156.06      3.80 o 
  -2   2  10        2.65        2.97      0.65 o 
  -1   2  10        3.48        6.40      0.82 o 
   0   2  10       15.29       15.36      1.28 o 
   1   2  10      121.53      119.01      4.69 o 
   2   2  10        1.40        1.84      0.79 o 
   3   2  10      132.75      139.24      6.31 o 
   4   2  10       53.07       62.99      5.48 o 
   5   2  10        6.57        3.58      2.53 o 
   6   2  10        3.97        3.95      1.72 o 
 -11   3  10       16.61       10.93      2.95 o 
 -10   3  10       14.74       11.27      2.99 o 
  -9   3  10        1.96        2.38      1.34 o 
  -8   3  10        0.84        0.52      0.97 o 
  -7   3  10        7.44        6.76      1.74 o 
  -6   3  10        1.82        1.18      1.07 o 
  -5   3  10       81.80       85.69      2.45 o 
  -4   3  10      271.28      291.28      4.89 o 
  -3   3  10       18.13       17.84      1.33 o 
  -2   3  10        3.51        4.56      0.80 o 
  -1   3  10        1.22        1.67      0.50 o 
   0   3  10        1.75        1.31      0.55 o 
   1   3  10       45.25       43.04      2.81 o 
   2   3  10       18.68       15.43      1.74 o 
   3   3  10       90.56       92.84      4.81 o 
   4   3  10        0.15        1.20      2.27 o 
   5   3  10        2.61        3.05      2.18 o 
   6   3  10        0.02        0.37      1.41 o 
 -10   4  10        0.04        1.97      1.32 o 
  -9   4  10        4.52        4.86      2.15 o 
  -8   4  10        0.57        2.75      1.22 o 
  -7   4  10       20.60       20.89      3.96 o 
  -6   4  10        9.35        9.70      1.71 o 
  -5   4  10       99.06      105.59      2.86 o 
  -4   4  10     1108.81     1238.92     17.77 o 
  -3   4  10      120.76      124.11      2.70 o 
  -2   4  10        0.04        0.42      0.28 o 
  -1   4  10        3.94        2.83      0.52 o 
   0   4  10       21.71       22.09      1.73 o 
   1   4  10       16.05       17.27      2.98 o 
   2   4  10      103.47      121.68      2.72 o 
   3   4  10        0.00       -0.13      0.95 o 
   4   4  10       38.27       35.88      6.41 o 
   5   4  10       23.02       21.98      5.74 o 
   6   4  10        0.70        2.53      2.50 o 
 -10   5  10        1.21        1.35      1.29 o 
  -9   5  10        0.35        3.70      1.32 o 
  -8   5  10       39.45       46.91      4.57 o 
  -7   5  10        0.45        0.85      1.13 o 
  -6   5  10       72.80       77.41      4.72 o 
  -5   5  10       59.02       62.98      3.35 o 
  -4   5  10       49.54       57.01      3.09 o 
  -3   5  10        0.30        1.19      0.96 o 
  -2   5  10        0.21        1.49      0.62 o 
  -1   5  10        2.15        1.37      0.61 o 
   0   5  10       18.88       23.16      2.51 o 
   1   5  10      116.55      135.39      4.34 o 
   2   5  10       13.17       14.52      2.75 o 
   3   5  10       15.18       16.98      2.74 o 
   4   5  10       43.25       54.68      6.26 o 
   5   5  10        0.01        3.03      2.02 o 
 -10   6  10        0.20        0.90      2.14 o 
  -9   6  10       60.02       76.45      3.59 o 
  -8   6  10        3.74        3.70      1.53 o 
  -7   6  10       79.09       86.88      4.77 o 
  -6   6  10       12.40       12.52      2.23 o 
  -5   6  10      112.94      125.91      3.54 o 
  -4   6  10       40.40       43.96      2.85 o 
  -3   6  10       69.11       73.35      2.48 o 
  -2   6  10       46.82       46.28      2.47 o 
  -1   6  10        2.34        2.15      0.83 o 
   0   6  10       25.19       34.10      4.59 o 
   1   6  10       29.47       26.32      5.19 o 
   2   6  10       53.95       53.79      3.59 o 
   3   6  10       32.92       30.09      3.69 o 
   4   6  10       24.93       24.96      9.37 o 
   5   6  10        2.43        1.23      3.18 o 
  -9   7  10       11.78        6.28      2.71 o 
  -8   7  10       10.55        8.48      2.21 o 
  -7   7  10        0.34        3.22      1.43 o 
  -6   7  10       24.01       20.85      3.88 o 
  -5   7  10       10.78       10.54      1.94 o 
  -4   7  10        3.78        3.88      1.31 o 
  -3   7  10        3.01        3.46      1.31 o 
  -2   7  10        8.85        9.13      1.31 o 
  -1   7  10       91.04      101.36      3.29 o 
   0   7  10       20.81       15.02      3.58 o 
   1   7  10        3.04        2.17      1.95 o 
   2   7  10        0.45        1.15      1.27 o 
   3   7  10        1.37        2.08      1.50 o 
   4   7  10        0.94        2.45      2.00 o 
  -8   8  10        0.00        1.94      1.70 o 
  -7   8  10       21.30       18.62      4.12 o 
  -6   8  10        0.00        2.50      0.85 o 
  -5   8  10        3.54        4.20      1.34 o 
  -4   8  10       76.31       84.54      4.58 o 
  -3   8  10       36.26       33.62      2.35 o 
  -2   8  10       48.04       46.98      3.06 o 
  -1   8  10       50.63       48.11      2.71 o 
   0   8  10        3.93        4.49      1.32 o 
   1   8  10        5.16        3.93      0.92 o 
   2   8  10       25.31       28.12      4.28 o 
   3   8  10        8.75        5.69      2.40 o 
   4   8  10        0.17        1.37      1.36 o 
  -7   9  10        3.20        2.44      1.28 o 
  -6   9  10        8.45        6.56      2.73 o 
  -5   9  10        0.06        1.75      0.82 o 
  -4   9  10        0.97        1.84      1.36 o 
  -3   9  10        0.90        1.32      1.05 o 
  -2   9  10       29.84       27.58      5.27 o 
  -1   9  10       14.60       16.07      3.98 o 
   0   9  10        2.21        2.05      1.23 o 
   1   9  10        3.36        2.00      1.35 o 
   2   9  10        1.59        3.72      1.76 o 
   3   9  10        1.07        0.43      1.60 o 
  -6  10  10        0.72       -0.15      2.09 o 
  -5  10  10       24.53       22.89      6.39 o 
  -4  10  10       15.64       13.67      3.85 o 
  -3  10  10       13.76        9.17      2.15 o 
  -2  10  10        0.47        2.02      1.11 o 
  -1  10  10        0.04        2.30      1.61 o 
   0  10  10        1.74        3.33      1.97 o 
   1  10  10        0.00        0.87      1.73 o 
   2  10  10        0.45        0.53      1.99 o 
  -4  11  10        0.68        5.10      1.66 o 
  -3  11  10       19.30       15.06      5.77 o 
  -2  11  10        2.34        3.43      1.96 o 
  -1  11  10        1.05        2.51      1.86 o 
   0  11  10        0.13       -0.30      1.75 o 
  -9   0  11       26.31       19.79      4.68 o 
  -7   0  11        0.07        1.80      0.99 o 
  -5   0  11      141.55      155.37      4.67 o 
  -3   0  11       30.42       30.10      1.87 o 
  -1   0  11       43.34       43.21      3.42 o 
   1   0  11       15.92       17.03      3.96 o 
   3   0  11        4.84        3.18      2.53 o 
   5   0  11        7.92        7.21      5.17 o 
 -10   1  11       13.01        6.64      2.36 o 
  -9   1  11       13.16       11.27      3.06 o 
  -8   1  11        0.63        0.19      1.13 o 
  -7   1  11        0.82        1.54      1.03 o 
  -6   1  11        9.32        8.54      1.58 o 
  -5   1  11        4.08        5.06      0.86 o 
  -4   1  11      300.48      352.19      7.95 o 
  -3   1  11        6.45        5.48      0.90 o 
  -2   1  11        1.95        1.77      0.63 o 
  -1   1  11        7.73        5.36      1.40 o 
   0   1  11       55.52       54.04      3.61 o 
   1   1  11       40.37       41.52      3.06 o 
   2   1  11        0.00        0.08      1.38 o 
   3   1  11        1.61        1.09      1.69 o 
   4   1  11       26.59       19.72      6.26 o 
   5   1  11       51.11       57.97      3.18 o 
 -10   2  11        4.90        3.23      1.57 o 
  -9   2  11       24.43       22.24      6.26 o 
  -8   2  11        0.87        0.04      1.30 o 
  -7   2  11       31.65       29.94      3.01 o 
  -6   2  11       55.88       48.53      2.75 o 
  -5   2  11       16.06       14.27      2.38 o 
  -4   2  11       57.87       54.95      2.60 o 
  -3   2  11       13.10       12.09      1.54 o 
  -2   2  11        0.74        0.92      0.32 o 
  -1   2  11        5.91        4.80      1.21 o 
   0   2  11       11.54       12.51      2.22 o 
   1   2  11        5.57        4.69      1.52 o 
   2   2  11        3.53        3.19      1.46 o 
   3   2  11       10.01        8.15      2.80 o 
   4   2  11        3.42        2.82      2.98 o 
   5   2  11        8.30        7.33      2.88 o 
 -10   3  11        0.01       -0.03      1.51 o 
  -9   3  11        2.81        2.52      1.37 o 
  -8   3  11        2.37        2.45      1.28 o 
  -7   3  11        0.01        0.06      0.82 o 
  -6   3  11       27.29       25.95      2.56 o 
  -5   3  11       80.28       89.38      2.75 o 
  -4   3  11      397.46      451.08      7.32 o 
  -3   3  11      120.62      119.85      3.04 o 
  -2   3  11       10.91        8.05      1.58 o 
  -1   3  11        1.06        1.09      0.59 o 
   0   3  11      162.65      176.37      3.35 o 
   1   3  11       50.57       56.27      3.21 o 
   2   3  11        3.11        1.97      1.73 o 
   3   3  11        0.10        1.59      1.35 o 
   4   3  11       30.84       20.95      8.12 o 
   5   3  11        2.02        2.84      2.52 o 
 -10   4  11        2.75        3.87      1.16 o 
  -9   4  11       32.88       24.59      5.69 o 
  -8   4  11        0.42        3.36      1.47 o 
  -7   4  11       14.09       15.80      3.75 o 
  -6   4  11       10.63        9.47      1.89 o 
  -5   4  11       77.03       75.18      3.12 o 
  -4   4  11      156.81      161.86      3.70 o 
  -3   4  11        1.36        1.49      0.72 o 
  -2   4  11        3.01        2.86      0.76 o 
  -1   4  11       17.66       18.43      1.77 o 
   0   4  11       44.46       43.97      3.09 o 
   1   4  11        5.67        3.86      1.39 o 
   2   4  11        1.73        1.42      1.39 o 
   3   4  11        7.79        9.92      3.23 o 
   4   4  11        3.26        3.86      1.95 o 
   5   4  11        3.40        1.84      1.58 o 
  -9   5  11        0.20        3.05      1.56 o 
  -8   5  11       34.86       25.79      5.49 o 
  -7   5  11        3.11        4.96      1.69 o 
  -6   5  11        2.35        2.26      1.29 o 
  -5   5  11      193.64      202.89      5.38 o 
  -4   5  11       10.42        5.98      1.33 o 
  -3   5  11        0.44        1.47      0.85 o 
  -2   5  11        1.77        2.39      0.94 o 
  -1   5  11       10.27        9.77      2.28 o 
   0   5  11        6.06        5.32      1.63 o 
   1   5  11      210.84      245.63      6.86 o 
   2   5  11       25.36       20.46      5.32 o 
   3   5  11        1.32        1.89      1.80 o 
   4   5  11       36.30       25.44     17.02 o 
  -9   6  11        6.73        5.21      1.62 o 
  -8   6  11       12.22       12.84      3.03 o 
  -7   6  11       17.52       14.52      3.31 o 
  -6   6  11       13.83       13.67      2.18 o 
  -5   6  11       11.81       12.65      2.77 o 
  -4   6  11       91.19       94.91      3.54 o 
  -3   6  11        4.68        5.24      1.50 o 
  -2   6  11       15.22       11.71      2.62 o 
  -1   6  11       32.24       30.43      3.90 o 
   0   6  11       11.71       13.80      4.02 o 
   1   6  11        6.12        3.99      1.77 o 
   2   6  11       19.91       13.43      5.27 o 
   3   6  11        8.56        8.82      4.21 o 
   4   6  11        0.38        0.44      3.89 o 
  -8   7  11        0.05        1.92      1.36 o 
  -7   7  11       36.41       33.72      7.37 o 
  -6   7  11        5.63        4.86      1.64 o 
  -5   7  11       10.02        9.96      2.04 o 
  -4   7  11       31.16       34.28      4.36 o 
  -3   7  11       12.49       12.52      2.67 o 
  -2   7  11       19.24       20.72      2.82 o 
  -1   7  11        0.57        1.58      1.42 o 
   0   7  11        4.94        4.08      1.46 o 
   1   7  11        3.42        3.09      1.37 o 
   2   7  11        0.05        1.20      1.86 o 
   3   7  11        2.97        0.90      1.41 o 
  -8   8  11        0.00        0.39      1.86 o 
  -7   8  11        3.60        3.78      1.71 o 
  -6   8  11       25.46       31.41      3.14 o 
  -5   8  11       47.55       53.69      3.88 o 
  -4   8  11        4.82        3.70      1.55 o 
  -3   8  11       12.56        8.85      1.84 o 
  -2   8  11        0.13       -0.33      1.40 o 
  -1   8  11        8.66        5.60      2.40 o 
   0   8  11        0.34        2.42      1.37 o 
   1   8  11        9.50       10.08      2.14 o 
   2   8  11        0.07       -0.14      2.07 o 
  -6   9  11        8.55        7.44      2.09 o 
  -5   9  11        9.20        7.43      1.89 o 
  -4   9  11        3.22        4.41      1.72 o 
  -3   9  11        1.11        1.66      2.51 o 
  -2   9  11        2.75        3.37      1.69 o 
  -1   9  11        6.37        5.50      1.94 o 
   0   9  11        6.22        5.46      2.31 o 
   1   9  11        5.24        5.12      2.32 o 
  -5  10  11       27.91       24.41      5.99 o 
  -4  10  11        5.04        5.94      1.68 o 
  -3  10  11        1.07        1.00      1.74 o 
  -2  10  11        5.79        7.70      2.46 o 
  -1  10  11        1.32        3.11      1.56 o 
   0  10  11        3.57        4.53      2.02 o 
 -10   0  12        2.41        0.10      2.42 o 
  -8   0  12       10.19        9.81      2.73 o 
  -6   0  12      159.67      180.37      9.12 o 
  -4   0  12       67.54       76.40      7.89 o 
  -2   0  12        1.08       -0.92      1.68 o 
   0   0  12      117.19      130.09      6.62 o 
   2   0  12        5.10        7.68      3.53 o 
   4   0  12       30.08       19.42     11.79 o 
 -10   1  12        1.16        2.22      1.09 o 
  -9   1  12        8.91        7.70      1.94 o 
  -8   1  12       42.91       52.13      5.91 o 
  -7   1  12       13.29       12.04      2.09 o 
  -6   1  12        0.49        1.41      1.04 o 
  -5   1  12        1.91        2.80      0.76 o 
  -4   1  12       41.05       34.08      3.34 o 
  -3   1  12       11.97       10.94      1.80 o 
  -2   1  12        0.93        1.25      0.69 o 
  -1   1  12       21.00       24.21      2.73 o 
   0   1  12       81.31       76.97      6.65 o 
   1   1  12        2.21        1.96      1.07 o 
   2   1  12        1.47        1.78      1.48 o 
   3   1  12        3.57        5.52      2.47 o 
   4   1  12        0.04        1.45      0.99 o 
 -10   2  12        0.34        1.15      3.29 o 
  -9   2  12        1.11        1.54      0.83 o 
  -8   2  12        3.83        3.61      1.08 o 
  -7   2  12        8.60        6.50      1.23 o 
  -6   2  12        7.73        8.77      1.63 o 
  -5   2  12       17.78       17.51      2.87 o 
  -4   2  12       36.52       38.87      3.41 o 
  -3   2  12        0.24        1.02      0.41 o 
  -2   2  12       23.06       23.08      2.25 o 
  -1   2  12       15.91       19.40      2.66 o 
   0   2  12        0.32        2.36      1.11 o 
   1   2  12        0.24        1.60      0.96 o 
   2   2  12       15.60       11.79      3.93 o 
   3   2  12        0.00       -0.13      1.71 o 
   4   2  12        8.61        6.98      3.71 o 
  -9   3  12        0.30        0.33      0.73 o 
  -8   3  12        3.47        3.91      1.50 o 
  -7   3  12       10.22        8.60      1.74 o 
  -6   3  12        0.27        2.22      0.89 o 
  -5   3  12       54.33       60.01      2.80 o 
  -4   3  12        1.28        1.39      0.69 o 
  -3   3  12        1.50        1.99      0.65 o 
  -2   3  12        0.67        0.95      0.53 o 
  -1   3  12        0.01        0.75      0.46 o 
   0   3  12        0.51        2.38      1.28 o 
   1   3  12        9.93        7.92      2.68 o 
   2   3  12       12.13        9.70      3.58 o 
   3   3  12       14.00       16.80      3.25 o 
   4   3  12       30.84       23.93      9.37 o 
  -9   4  12        1.65        1.95      1.40 o 
  -8   4  12       22.73       21.68      3.89 o 
  -7   4  12        0.37        1.34      1.44 o 
  -6   4  12        4.48        4.00      1.49 o 
  -5   4  12       72.18       75.14      3.36 o 
  -4   4  12        1.08        1.54      0.75 o 
  -3   4  12        0.34        1.35      1.02 o 
  -2   4  12        2.18        1.97      1.16 o 
  -1   4  12        1.83        2.36      1.09 o 
   0   4  12       13.58       15.73      3.74 o 
   1   4  12       60.31       73.90      7.83 o 
   2   4  12       14.48       10.50      2.63 o 
   3   4  12       35.67       30.51      8.72 o 
   4   4  12       11.91        8.10      3.19 o 
  -9   5  12        0.75        2.50      0.93 o 
  -8   5  12        0.28        1.10      1.11 o 
  -7   5  12       18.08       13.12      2.72 o 
  -6   5  12       22.16       13.92      2.88 o 
  -5   5  12        6.30        4.85      1.40 o 
  -4   5  12        1.98        2.02      0.92 o 
  -3   5  12        6.67        6.81      2.25 o 
  -2   5  12        3.19        2.19      0.85 o 
  -1   5  12       47.05       47.01      3.18 o 
   0   5  12        3.01        1.00      2.70 o 
   1   5  12       11.65       23.97      5.41 o 
   2   5  12       23.32       14.44      5.72 o 
   3   5  12       21.55       15.88      8.02 o 
  -8   6  12       32.89       42.48      7.80 o 
  -7   6  12        9.89       10.82      2.96 o 
  -6   6  12        1.49        3.00      1.17 o 
  -5   6  12      108.45      112.35      5.44 o 
  -4   6  12        0.46        2.17      1.58 o 
  -3   6  12        4.51        4.49      1.90 o 
  -2   6  12        0.02        0.90      1.00 o 
  -1   6  12        4.06        4.91      1.67 o 
   0   6  12        6.73        5.46      1.74 o 
   1   6  12       12.08       11.75      2.86 o 
   2   6  12        2.80        2.80      3.03 o 
   3   6  12       17.61       10.98      8.79 o 
  -7   7  12        6.46        6.06      1.84 o 
  -6   7  12       28.30       22.14      4.92 o 
  -5   7  12       25.43       25.60      3.92 o 
  -4   7  12        8.89        8.62      2.26 o 
  -3   7  12        2.93        4.08      1.64 o 
  -2   7  12        2.62        3.26      1.72 o 
  -1   7  12        0.09        1.20      1.93 o 
   0   7  12       21.28       20.95      3.98 o 
   1   7  12        1.19        3.61      2.67 o 
   2   7  12        8.83        3.69      2.35 o 
  -6   8  12        4.22        2.03      1.15 o 
  -5   8  12       12.70       10.44      3.23 o 
  -4   8  12       16.93       13.51      3.36 o 
  -3   8  12       15.34       14.62      4.18 o 
  -2   8  12        0.02        1.59      1.01 o 
  -1   8  12       17.78       13.91      4.53 o 
   0   8  12        1.17        1.90      1.61 o 
   1   8  12        6.87        6.78      2.79 o 
  -5   9  12        0.15        1.96      1.22 o 
  -4   9  12       19.24       15.71      4.36 o 
  -3   9  12        0.69        1.68      1.40 o 
  -2   9  12        7.16        4.65      2.17 o 
  -1   9  12        1.50        2.71      1.12 o 
  -9   0  13        2.85        3.04      1.10 o 
  -7   0  13        0.04        2.67      1.52 o 
  -5   0  13        9.10       10.06      2.87 o 
  -3   0  13        4.59        4.89      1.40 o 
  -1   0  13        2.12        2.72      1.82 o 
   1   0  13       12.07       14.59      5.88 o 
   3   0  13        0.01        3.30      3.39 o 
  -9   1  13       11.11        6.62      1.43 o 
  -8   1  13        0.65        1.60      0.98 o 
  -7   1  13        0.04        0.63      0.79 o 
  -6   1  13        3.35        2.79      0.70 o 
  -5   1  13       75.18       73.65      3.48 o 
  -4   1  13       25.77       25.47      1.81 o 
  -3   1  13        0.29        1.01      1.09 o 
  -2   1  13        2.36        2.27      0.98 o 
  -1   1  13        0.97        1.60      1.07 o 
   0   1  13       56.01       73.24     10.77 o 
   1   1  13        0.04        1.82      1.12 o 
   2   1  13        9.35        8.29      2.88 o 
   3   1  13        4.52        3.54      2.70 o 
  -9   2  13        4.18        3.60      1.07 o 
  -8   2  13        1.64        2.41      1.09 o 
  -7   2  13        0.57        1.37      1.01 o 
  -6   2  13       42.69       37.61      3.31 o 
  -5   2  13        4.51        3.82      1.26 o 
  -4   2  13        0.14        1.49      0.79 o 
  -3   2  13        5.01        2.48      1.71 o 
  -2   2  13       15.79       13.17      2.13 o 
  -1   2  13        0.07        0.82      1.43 o 
   0   2  13        5.59        3.71      1.66 o 
   1   2  13        1.15        0.90      1.05 o 
   2   2  13        0.00        1.95      1.19 o 
   3   2  13       35.16       21.11      8.88 o 
  -9   3  13        0.10        1.84      1.08 o 
  -8   3  13       15.00       15.05      3.56 o 
  -7   3  13        5.52        5.17      1.35 o 
  -6   3  13        4.39        2.57      1.00 o 
  -5   3  13        8.98        9.86      2.46 o 
  -4   3  13       13.07       10.95      2.86 o 
  -3   3  13        0.96        1.03      0.69 o 
  -2   3  13        2.24        2.06      1.44 o 
  -1   3  13       44.53       43.55      7.38 o 
   0   3  13      109.93      139.44      7.18 o 
   1   3  13        7.22        6.79      2.22 o 
   2   3  13       30.09       32.21      7.51 o 
   3   3  13        4.05        4.27      2.01 o 
  -8   4  13        1.22        2.49      0.94 o 
  -7   4  13        0.43        1.91      0.97 o 
  -6   4  13        4.09        3.49      1.08 o 
  -5   4  13       58.25       64.66      7.01 o 
  -4   4  13       15.48       13.78      2.86 o 
  -3   4  13        0.40        0.02      1.37 o 
  -2   4  13        3.85        2.97      2.43 o 
  -1   4  13       12.23       12.52      4.35 o 
   0   4  13       50.68       51.59      7.30 o 
   1   4  13        1.41        3.50      2.02 o 
   2   4  13        0.41        0.18      2.71 o 
  -8   5  13       26.69       20.17      5.74 o 
  -7   5  13        0.00        0.14      1.28 o 
  -6   5  13      104.91      113.47      5.45 o 
  -5   5  13      158.25      173.12      7.27 o 
  -4   5  13        0.08        2.21      1.30 o 
  -3   5  13        7.72        5.39      1.68 o 
  -2   5  13        0.11        1.65      1.27 o 
  -1   5  13       16.74       12.88      2.88 o 
   0   5  13       19.09       22.89      3.91 o 
   1   5  13       17.08       14.09      5.90 o 
   2   5  13        0.00        0.48      2.55 o 
  -7   6  13       35.19       27.85      3.34 o 
  -6   6  13        6.46        6.41      2.45 o 
  -5   6  13        6.51        5.74      1.73 o 
  -4   6  13        7.21        6.62      2.23 o 
  -3   6  13       16.07       14.85      3.43 o 
  -2   6  13        4.23        4.59      1.28 o 
  -1   6  13        1.87        3.63      2.47 o 
   0   6  13        0.30       -0.31      2.60 o 
   1   6  13        0.08        1.66      1.59 o 
  -6   7  13       10.29        4.90      1.27 o 
  -5   7  13        3.02        4.62      1.39 o 
  -4   7  13        6.87        6.55      1.87 o 
  -3   7  13       10.00        9.22      2.26 o 
  -2   7  13       24.96       25.75      3.62 o 
  -1   7  13        0.22        3.17      2.37 o 
   0   7  13        6.12        3.92      3.10 o 
  -4   8  13        1.01        2.57      1.38 o 
  -3   8  13       18.51       14.90      5.71 o 
  -2   8  13        1.89        1.87      1.03 o 
  -8   0  14       14.56       12.28      4.02 o 
  -6   0  14        2.08        1.59      1.21 o 
  -4   0  14        5.51        5.83      2.34 o 
  -2   0  14        0.39        1.57      1.48 o 
   0   0  14        6.34        4.27      1.52 o 
   2   0  14       24.13       20.05     11.71 o 
  -8   1  14        2.47        2.42      1.06 o 
  -7   1  14        0.94        1.75      1.04 o 
  -6   1  14        8.58       10.50      2.26 o 
  -5   1  14        0.11        2.14      1.08 o 
  -4   1  14        6.74        6.18      1.51 o 
  -3   1  14        0.38        0.77      1.08 o 
  -2   1  14        6.48        4.44      1.10 o 
  -1   1  14        0.09        1.52      1.12 o 
   0   1  14        3.42        4.34      1.78 o 
   1   1  14        0.60        2.28      1.82 o 
   2   1  14       12.92       10.75      5.32 o 
  -8   2  14        2.99        3.00      0.90 o 
  -7   2  14        0.50        2.51      1.25 o 
  -6   2  14        1.22        1.58      0.99 o 
  -5   2  14       20.16       12.71      3.86 o 
  -4   2  14        4.44        4.63      2.12 o 
  -3   2  14        4.19        3.08      1.92 o 
  -2   2  14        0.56        2.91      1.42 o 
  -1   2  14       79.23       86.21     14.65 o 
   0   2  14        4.52        3.16      3.06 o 
   1   2  14        0.05        2.01      2.05 o 
  -8   3  14        0.86        2.19      0.90 o 
  -7   3  14        0.33        2.54      1.13 o 
  -6   3  14        1.88        4.06      1.40 o 
  -5   3  14        6.85        3.62      1.55 o 
  -4   3  14        4.97        4.70      2.98 o 
  -3   3  14        0.00        3.08      1.62 o 
  -2   3  14        1.08        3.26      2.07 o 
  -1   3  14        5.70        6.50      3.72 o 
   0   3  14        2.82        6.46      3.48 o 
   1   3  14        2.11        3.22      2.26 o 
  -7   4  14        0.01        0.43      1.37 o 
  -6   4  14       17.23       11.41      2.96 o 
  -5   4  14        0.56        1.87      1.05 o 
  -4   4  14        1.74        3.76      1.37 o 
  -3   4  14        1.02        1.87      1.44 o 
  -2   4  14       14.26       15.25      3.07 o 
  -1   4  14       26.27       20.23      5.55 o 
   0   4  14       66.26       86.32     10.68 o 
   1   4  14        5.06        4.38      2.94 o 
  -6   5  14       10.39        5.31      1.92 o 
  -5   5  14       10.03        7.56      2.61 o 
  -4   5  14        8.85        4.49      3.44 o 
  -3   5  14        9.98       10.36      3.62 o 
  -2   5  14        5.94        2.64      1.57 o 
  -1   5  14       14.58       12.95      4.20 o 
   0   5  14        3.87        5.58      2.53 o 
  -5   6  14       20.95       18.58      4.75 o 
  -4   6  14        1.42        3.02      1.42 o 
  -3   6  14        2.02        1.14      1.56 o 
  -2   6  14        2.04        2.96      1.94 o 
  -1   6  14        7.03        6.32      2.72 o 
  -7   0  15        5.04        6.43      3.99 o 
  -5   0  15       14.49       12.18      4.73 o 
  -3   0  15        8.81       12.25      3.35 o 
  -1   0  15       24.93       17.75      6.86 o 
  -6   1  15        0.95        3.30      2.38 o 
  -5   1  15       19.91       16.19      4.12 o 
  -4   1  15        4.38        3.07      1.51 o 
  -3   1  15        0.01        0.67      1.79 o 
  -2   1  15        4.89        4.20      2.35 o 
  -1   1  15        3.18        3.66      2.16 o 
   0   1  15        0.11        1.23      1.48 o 
  -6   2  15        1.18        4.40      1.73 o 
  -5   2  15        2.08        3.06      1.67 o 
  -4   2  15        8.62        7.78      2.27 o 
  -3   2  15        4.72        5.14      1.98 o 
  -2   2  15        6.72        7.16      2.22 o 
  -1   2  15       12.66       14.38      3.83 o 
  -6   3  15        2.46        3.88      2.27 o 
  -5   3  15        1.62        1.63      1.48 o 
  -4   3  15        0.06        1.80      2.11 o 
  -3   3  15        0.11        1.13      2.20 o 
  -2   3  15        0.72        1.33      2.45 o 
  -1   3  15        4.61        3.31      2.76 o 
  -5   4  15       16.67       13.50      5.09 o 
  -4   4  15        0.00        1.89      1.37 o 
  -3   4  15        0.04        2.63      1.95 o 
  -2   4  15       14.14        6.16      3.38 o 
                                                 
